# Supplementary material for: COVID-19 as an opportunity for minimally-invasive dentistry: a national cross-sectional survey
Source: BMC Oral Health. 2022 Sep 12;22:394. doi: 10.1186/s12903-022-02432-7 (PMC9465652; doi:10.1186/s12903-022-02432-7)
Supplement: Supplementary file 1 — Additional file 1. Tabulated survey results. [file 12903_2022_2432_MOESM1_ESM.xls]

## Sheet: Anketa_zobarstiem_covid
Timestamp	1. Jūsu dzimums	2. Gads, kurā ieguvāt zobārsta grādu	3. Vai esat ieguvis speciālista grādu?	3.a) Kādas specialitātes grādu esat ieguvis?	4. Vai Jūs ārstējat mazus bērnus (piena zobus)?	5.jaut	6.jaut	7.jaut	8.jaut	9.jaut	10.jaut.ekstrakcija	10.jaut.selektiva	10.jaut.hall	10.jaut.sdf	10.jaut.nerestorativa	11.jaut.ekstrakcija	11.jaut.selektiva	11.jaut.silanti	11.jaut.sdf	11.jaut.nerestorativa	12.jaut	13.jaut.ekstrakcija	13.jaut.tradicionala	13.jaut.selektiva	13.jaut.hall	13.jaut.sdf	13.jaut.nerestorativa	14.jaut.ekstrakcija	14.jaut.tradicionala	14.jaut.selektiva	14.jaut.silanti	14.jaut.sdf	14.jaut.nerestorativa	Vai Jūs interesētu kursi par šīm neinvazīvām un minimāli invazīvām kariesa ārstēšanas metodēm?	Daudzums	Invazivs1	Kodu summa	5.jaut.kods	6.jaut.kods	7.jaut.kods	8.jaut.kods	5kods_dihotoms	6kods_dihotoms	7kods?dihotoms	8kods_dihotoms	Summa2	Invazivs2	6.jaut.kods2
7/24/2020 12:15:50	Sieviete	1986	Nē		Mazus bērnus ārstēju reti (retāk kā reizi nedēļā)	Izgaismojums vidējā dentīna trešdaļā, Izgaismojums iekšējā dentīna trešdaļā	Ievērojams zoba audu zudums un/vai rentgenoloģiski kariesa pazīmes redzamas līdz vidējai dentīna trešdaļai., Ievērojams zoba audu zudums un / vai rentgenoloģiski kariesa pazīmes redzamas līdz iekšējai dentīna trešdaļai.	Veidotu kavitāti, izņemot tikai kariozos audus, atjaunotu ar restaurāciju	Neveiktu nekādu ārstēšanu	Sniegtu plānveida palīdzību	Neizmantotu	Neizmantotu	Neizmantotu	Neizmantotu	Maz ticams, ka izmantotu	Neizmantotu	Maz ticams, ka izmantotu	Neizmantotu	Neizmantotu	Maz ticams, ka izmantotu	Sniegtu plānveida palīdzību	Neizmantotu	Maz ticams, ka izmantotu	Maz ticams, ka izmantotu	Neizmantotu	Neizmantotu	Neizmantotu	Neizmantotu	Maz ticams, ka izmantotu	Maz ticams, ka izmantotu	Neizmantotu	Neizmantotu	Maz ticams, ka izmantotu	Jā	1	Nē	4	1	1	2	0	0	0	1	0	1	Jā	1
7/25/2020 0:44:30	Sieviete	2007	Nē		Mazus bērnus ārstēju reti (retāk kā reizi nedēļā)	Izgaismojums vidējā dentīna trešdaļā	Mērens zoba audu zudums un / vai rentgenoloģiski kariesa pazīmes redzamas līdz ārējai dentīna trešdaļai.Neliels zoba audu zudums ar lūzumu emaljas līmenī vai tās pārkrāsošanos, vai arī pārkrāsotas fisūras ar pelēcīgu/opakainu emalju un/vai kariozo bojajumu emaljas līmenī. Rentgenoloģiski nav novērojamas kariesa pazīmes.	Veidotu kavitāti, izņemot tikai kariozos audus, atjaunotu ar restaurāciju + pārējās fisūras slēgtu ar silantu	Aplicētu fluorīdu laku	Sniegtu plānveida palīdzību	Noteikti izmantotu	Noteikti izmantotu	Liekas, ka izmantotu	Noteikti izmantotu	Liekas, ka izmantotu	Noteikti izmantotu	Noteikti izmantotu	Neizmantotu	Noteikti izmantotu	Maz ticams, ka izmantotu	Sniegtu plānveida palīdzību	Noteikti izmantotu	Noteikti izmantotu	Noteikti izmantotu	Maz ticams, ka izmantotu	Noteikti izmantotu	Maz ticams, ka izmantotu	Noteikti izmantotu	Noteikti izmantotu	Noteikti izmantotu	Neizmantotu	Noteikti izmantotu	Maz ticams, ka izmantotu	Jā	1	Jā	7	1	3	2	1	0	1	1	0	2	Jā	3
7/27/2020 12:28:12	Sieviete	1996	Nē		Ārstēju gan pieaugušos, gan bērnus	Izgaismojums līdz emaljas-dentīna robežai, Izgaismojums ārējā dentīna trešdaļā, Izgaismojums vidējā dentīna trešdaļā, Izgaismojums iekšējā dentīna trešdaļā	Ievērojams zoba audu zudums un/vai rentgenoloģiski kariesa pazīmes redzamas līdz vidējai dentīna trešdaļai., Ievērojams zoba audu zudums un / vai rentgenoloģiski kariesa pazīmes redzamas līdz iekšējai dentīna trešdaļai.	Neveiktu nekādu ārstēšanu	Neveiktu nekādu ārstēšanu	Sniegtu palīdzību tikai akūtos gadījumos	Maz ticams, ka izmantotu	Liekas, ka izmantotu	Neizmantotu	Neizmantotu	Liekas, ka izmantotu	Liekas, ka izmantotu	Liekas, ka izmantotu	Neizmantotu	Neizmantotu	Liekas, ka izmantotu	Sniegtu palīdzību tikai akūtos gadījumos	Neizmantotu	Neizmantotu	Liekas, ka izmantotu	Neizmantotu	Neizmantotu	Liekas, ka izmantotu	Neizmantotu	Neizmantotu	Liekas, ka izmantotu	Neizmantotu	Neizmantotu	Liekas, ka izmantotu	Jā	1	Nē	4	3	1	0	0	1	0	0	0	1	Jā	1
7/27/2020 12:33:02	Sieviete	2011	Nē		Ārstēju gan pieaugušos, gan bērnus	Izgaismojums līdz emaljas-dentīna robežai, Izgaismojums ārējā dentīna trešdaļā, Izgaismojums vidējā dentīna trešdaļā, Izgaismojums iekšējā dentīna trešdaļā	Neliels zoba audu zudums ar lūzumu emaljas līmenī vai tās pārkrāsošanos, vai arī pārkrāsotas fisūras ar pelēcīgu/opakainu emalju un/vai kariozo bojajumu emaljas līmenī. Rentgenoloģiski nav novērojamas kariesa pazīmes., Mērens zoba audu zudums un / vai rentgenoloģiski kariesa pazīmes redzamas līdz ārējai dentīna trešdaļai.Neliels zoba audu zudums ar lūzumu emaljas līmenī vai tās pārkrāsošanos, vai…	Veidotu kavitāti, izņemot tikai kariozos audus, atjaunotu ar restaurāciju	Aplicētu fluorīdu laku	Sniegtu palīdzību tikai akūtos gadījumos	Noteikti izmantotu	Liekas, ka izmantotu	Maz ticams, ka izmantotu	Liekas, ka izmantotu	Liekas, ka izmantotu	Noteikti izmantotu	Liekas, ka izmantotu	Maz ticams, ka izmantotu	Liekas, ka izmantotu	Liekas, ka izmantotu	Sniegtu palīdzību tikai akūtos gadījumos	Noteikti izmantotu	Maz ticams, ka izmantotu	Noteikti izmantotu	Maz ticams, ka izmantotu	Liekas, ka izmantotu	Noteikti izmantotu	Noteikti izmantotu	Maz ticams, ka izmantotu	Liekas, ka izmantotu	Neizmantotu	Maz ticams, ka izmantotu	Noteikti izmantotu	Jā	1	Jā	9	3	3	2	1	1	1	1	0	3	Jā	3
7/27/2020 12:34:54	Sieviete	1986	Nē		Ārstēju gan pieaugušos, gan bērnus	Izgaismojums ārējā dentīna trešdaļā, Izgaismojums vidējā dentīna trešdaļā, Izgaismojums iekšējā dentīna trešdaļā	Ievērojams zoba audu zudums un/vai rentgenoloģiski kariesa pazīmes redzamas līdz vidējai dentīna trešdaļai., Ievērojams zoba audu zudums un / vai rentgenoloģiski kariesa pazīmes redzamas līdz iekšējai dentīna trešdaļai.	Veidotu kavitāti, izņemot tikai kariozos audus, atjaunotu ar restaurāciju	Aplicētu fluorīdu laku	Sniegtu palīdzību tikai akūtos gadījumos	Neizmantotu	Maz ticams, ka izmantotu	Neizmantotu	Liekas, ka izmantotu	Liekas, ka izmantotu	Neizmantotu	Liekas, ka izmantotu	Neizmantotu	Neizmantotu	Liekas, ka izmantotu	Sniegtu palīdzību tikai akūtos gadījumos	Neizmantotu	Maz ticams, ka izmantotu	Liekas, ka izmantotu	Neizmantotu	Maz ticams, ka izmantotu	Liekas, ka izmantotu	Neizmantotu	Maz ticams, ka izmantotu	Liekas, ka izmantotu	Neizmantotu	Liekas, ka izmantotu	Liekas, ka izmantotu	Jā	1	Jā	6	2	1	2	1	1	0	1	0	2	Jā	1
7/27/2020 12:39:02	Sieviete	1995	Nē		Ārstēju gan pieaugušos, gan bērnus	Izgaismojums līdz emaljas-dentīna robežai, Izgaismojums ārējā dentīna trešdaļā, Izgaismojums vidējā dentīna trešdaļā, Izgaismojums iekšējā dentīna trešdaļā	Mērens zoba audu zudums un / vai rentgenoloģiski kariesa pazīmes redzamas līdz ārējai dentīna trešdaļai.Neliels zoba audu zudums ar lūzumu emaljas līmenī vai tās pārkrāsošanos, vai arī pārkrāsotas fisūras ar pelēcīgu/opakainu emalju un/vai kariozo bojajumu emaljas līmenī. Rentgenoloģiski nav novērojamas kariesa pazīmes., Ievērojams zoba audu zudums un/vai rentgenoloģiski kariesa pazīmes redzamas …	Aplicētu fluorīdu laku	Aplicētu fluorīdu laku	Nesniegtu pakalpojumus vispār	Neizmantotu	Noteikti izmantotu	Maz ticams, ka izmantotu	Noteikti izmantotu	Noteikti izmantotu	Neizmantotu	Liekas, ka izmantotu	Liekas, ka izmantotu	Noteikti izmantotu	Noteikti izmantotu	Sniegtu plānveida palīdzību	Neizmantotu	Maz ticams, ka izmantotu	Noteikti izmantotu	Maz ticams, ka izmantotu	Noteikti izmantotu	Noteikti izmantotu	Neizmantotu	Maz ticams, ka izmantotu	Liekas, ka izmantotu	Liekas, ka izmantotu	Noteikti izmantotu	Noteikti izmantotu	Jā	1	Jā	8	3	3	1	1	1	1	0	0	2	Jā	3
7/27/2020 12:39:37	Sieviete	1991	Nē		Ārstēju gan pieaugušos, gan bērnus	Izgaismojums vidējā dentīna trešdaļā, Izgaismojums iekšējā dentīna trešdaļā	Ievērojams zoba audu zudums un/vai rentgenoloģiski kariesa pazīmes redzamas līdz vidējai dentīna trešdaļai., Ievērojams zoba audu zudums un / vai rentgenoloģiski kariesa pazīmes redzamas līdz iekšējai dentīna trešdaļai.	Aplicētu fluorīdu laku	Neveiktu nekādu ārstēšanu	Sniegtu palīdzību tikai akūtos gadījumos	Noteikti izmantotu	Noteikti izmantotu	Maz ticams, ka izmantotu	Liekas, ka izmantotu	Noteikti izmantotu	Maz ticams, ka izmantotu	Liekas, ka izmantotu	Noteikti izmantotu	Noteikti izmantotu	Noteikti izmantotu	Sniegtu palīdzību tikai akūtos gadījumos	Maz ticams, ka izmantotu	Neizmantotu	Noteikti izmantotu	Maz ticams, ka izmantotu	Noteikti izmantotu	Noteikti izmantotu	Neizmantotu	Neizmantotu	Noteikti izmantotu	Noteikti izmantotu	Noteikti izmantotu	Liekas, ka izmantotu	Jā	1	Nē	3	1	1	1	0	0	0	0	0	0	Nē	1
7/27/2020 12:40:25	Sieviete	2004	Nē		Ārstēju gan pieaugušos, gan bērnus	Izgaismojums ārējā dentīna trešdaļā, Izgaismojums vidējā dentīna trešdaļā, Izgaismojums iekšējā dentīna trešdaļā	Neliels zoba audu zudums ar lūzumu emaljas līmenī vai tās pārkrāsošanos, vai arī pārkrāsotas fisūras ar pelēcīgu/opakainu emalju un/vai kariozo bojajumu emaljas līmenī. Rentgenoloģiski nav novērojamas kariesa pazīmes., Mērens zoba audu zudums un / vai rentgenoloģiski kariesa pazīmes redzamas līdz ārējai dentīna trešdaļai.Neliels zoba audu zudums ar lūzumu emaljas līmenī vai tās pārkrāsošanos, vai…	Aplicētu fluorīdu laku	Veidotu kavitāti, izņemot tikai kariozos audus, atjaunotu ar restaurāciju + pārējās fisūras slēgtu ar silantu	Nesniegtu pakalpojumus vispār	Liekas, ka izmantotu	Liekas, ka izmantotu	Maz ticams, ka izmantotu	Liekas, ka izmantotu	Liekas, ka izmantotu	Maz ticams, ka izmantotu	Noteikti izmantotu	Liekas, ka izmantotu	Liekas, ka izmantotu	Maz ticams, ka izmantotu	Sniegtu plānveida palīdzību	Maz ticams, ka izmantotu	Liekas, ka izmantotu	Liekas, ka izmantotu	Maz ticams, ka izmantotu	Liekas, ka izmantotu	Liekas, ka izmantotu	Maz ticams, ka izmantotu	Liekas, ka izmantotu	Liekas, ka izmantotu	Liekas, ka izmantotu	Liekas, ka izmantotu	Liekas, ka izmantotu	Jā	1	Jā	8	2	3	1	2	1	1	0	1	3	Jā	3
7/27/2020 12:56:53	Sieviete	1988	Nē		Ārstēju gan pieaugušos, gan bērnus	Izgaismojums vidējā dentīna trešdaļā, Izgaismojums iekšējā dentīna trešdaļā	Mērens zoba audu zudums un / vai rentgenoloģiski kariesa pazīmes redzamas līdz ārējai dentīna trešdaļai.Neliels zoba audu zudums ar lūzumu emaljas līmenī vai tās pārkrāsošanos, vai arī pārkrāsotas fisūras ar pelēcīgu/opakainu emalju un/vai kariozo bojajumu emaljas līmenī. Rentgenoloģiski nav novērojamas kariesa pazīmes., Ievērojams zoba audu zudums un/vai rentgenoloģiski kariesa pazīmes redzamas …	Aplicētu fluorīdu laku	Aplicētu fluorīdu laku	Sniegtu palīdzību tikai akūtos gadījumos	Neizmantotu	Neizmantotu	Maz ticams, ka izmantotu	Neizmantotu	Neizmantotu	Neizmantotu	Neizmantotu	Neizmantotu	Maz ticams, ka izmantotu	Neizmantotu	Sniegtu palīdzību tikai akūtos gadījumos	Neizmantotu	Maz ticams, ka izmantotu	Maz ticams, ka izmantotu	Maz ticams, ka izmantotu	Maz ticams, ka izmantotu	Maz ticams, ka izmantotu	Neizmantotu	Maz ticams, ka izmantotu	Maz ticams, ka izmantotu	Maz ticams, ka izmantotu	Neizmantotu	Maz ticams, ka izmantotu	Jā	1	Jā	6	1	3	1	1	0	1	0	0	1	Jā	3
7/27/2020 13:01:40	Sieviete	2015	Nē		Ārstēju gan pieaugušos, gan bērnus	Izgaismojums ārējā dentīna trešdaļā, Izgaismojums vidējā dentīna trešdaļā, Izgaismojums iekšējā dentīna trešdaļā	Ievērojams zoba audu zudums un/vai rentgenoloģiski kariesa pazīmes redzamas līdz vidējai dentīna trešdaļai., Ievērojams zoba audu zudums un / vai rentgenoloģiski kariesa pazīmes redzamas līdz iekšējai dentīna trešdaļai.	Neveiktu nekādu ārstēšanu	Aplicētu fluorīdu laku	Sniegtu palīdzību tikai akūtos gadījumos	Liekas, ka izmantotu	Noteikti izmantotu	Neizmantotu	Maz ticams, ka izmantotu	Noteikti izmantotu	Neizmantotu	Noteikti izmantotu	Liekas, ka izmantotu	Maz ticams, ka izmantotu	Noteikti izmantotu	Sniegtu palīdzību tikai akūtos gadījumos	Noteikti izmantotu	Maz ticams, ka izmantotu	Noteikti izmantotu	Neizmantotu	Maz ticams, ka izmantotu	Noteikti izmantotu	Maz ticams, ka izmantotu	Liekas, ka izmantotu	Noteikti izmantotu	Maz ticams, ka izmantotu	Maz ticams, ka izmantotu	Noteikti izmantotu	Jā	1	Nē	4	2	1	0	1	1	0	0	0	1	Jā	1
7/27/2020 13:04:47	Sieviete	1993	Nē		Mazus bērnus ārstēju reti (retāk kā reizi nedēļā)	Izgaismojums vidējā dentīna trešdaļā, Izgaismojums iekšējā dentīna trešdaļā	Ievērojams zoba audu zudums un / vai rentgenoloģiski kariesa pazīmes redzamas līdz iekšējai dentīna trešdaļai.	Aplicētu fluorīdu laku	Aplicētu fluorīdu laku	Sniegtu palīdzību tikai akūtos gadījumos	Neizmantotu	Noteikti izmantotu	Neizmantotu	Noteikti izmantotu	Noteikti izmantotu	Neizmantotu	Noteikti izmantotu	Liekas, ka izmantotu	Noteikti izmantotu	Liekas, ka izmantotu	Sniegtu plānveida palīdzību	Neizmantotu	Liekas, ka izmantotu	Noteikti izmantotu	Neizmantotu	Liekas, ka izmantotu	Liekas, ka izmantotu	Neizmantotu	Maz ticams, ka izmantotu	Noteikti izmantotu	Liekas, ka izmantotu	Noteikti izmantotu	Noteikti izmantotu	Nē	1	Nē	3	1	0	1	1	0	0	0	0	0	Nē	1
7/27/2020 13:52:57	Sieviete	1986	Nē		Ārstēju gan pieaugušos, gan bērnus	Izgaismojums līdz emaljas-dentīna robežai, Izgaismojums ārējā dentīna trešdaļā, Izgaismojums vidējā dentīna trešdaļā, Izgaismojums iekšējā dentīna trešdaļā	Mērens zoba audu zudums un / vai rentgenoloģiski kariesa pazīmes redzamas līdz ārējai dentīna trešdaļai.Neliels zoba audu zudums ar lūzumu emaljas līmenī vai tās pārkrāsošanos, vai arī pārkrāsotas fisūras ar pelēcīgu/opakainu emalju un/vai kariozo bojajumu emaljas līmenī. Rentgenoloģiski nav novērojamas kariesa pazīmes., Ievērojams zoba audu zudums un/vai rentgenoloģiski kariesa pazīmes redzamas …	Veidotu kavitāti, izņemot tikai kariozos audus, atjaunotu ar restaurāciju + pārējās fisūras slēgtu ar silantu	Aplicētu fluorīdu laku	Nesniegtu pakalpojumus vispār	Neizmantotu	Neizmantotu	Neizmantotu	Neizmantotu	Neizmantotu	Neizmantotu	Neizmantotu	Neizmantotu	Neizmantotu	Neizmantotu	Nesniegtu pakalpojumus vispār	Neizmantotu	Neizmantotu	Neizmantotu	Neizmantotu	Neizmantotu	Neizmantotu	Neizmantotu	Neizmantotu	Neizmantotu	Neizmantotu	Neizmantotu	Neizmantotu	Jā	1	Jā	9	3	3	2	1	1	1	1	0	3	Jā	3
7/27/2020 14:17:18	Sieviete	1985	Nē		Ārstēju gan pieaugušos, gan bērnus	Izgaismojums ārējā dentīna trešdaļā, Izgaismojums vidējā dentīna trešdaļā, Izgaismojums iekšējā dentīna trešdaļā	Ievērojams zoba audu zudums un/vai rentgenoloģiski kariesa pazīmes redzamas līdz vidējai dentīna trešdaļai., Ievērojams zoba audu zudums un / vai rentgenoloģiski kariesa pazīmes redzamas līdz iekšējai dentīna trešdaļai.	Aplicētu fluorīdu laku	Neveiktu nekādu ārstēšanu	Sniegtu palīdzību tikai akūtos gadījumos	Neizmantotu	Liekas, ka izmantotu	Neizmantotu	Liekas, ka izmantotu	Liekas, ka izmantotu	Maz ticams, ka izmantotu	Liekas, ka izmantotu	Liekas, ka izmantotu	Liekas, ka izmantotu	Liekas, ka izmantotu	Sniegtu palīdzību tikai akūtos gadījumos	Neizmantotu	Maz ticams, ka izmantotu	Maz ticams, ka izmantotu	Neizmantotu	Liekas, ka izmantotu	Liekas, ka izmantotu	Neizmantotu	Maz ticams, ka izmantotu	Maz ticams, ka izmantotu	Liekas, ka izmantotu	Liekas, ka izmantotu	Liekas, ka izmantotu	Jā	1	Nē	4	2	1	1	0	1	0	0	0	1	Jā	1
7/27/2020 14:38:11	Sieviete	1988	Nē		Ārstēju gan pieaugušos, gan bērnus	Izgaismojums ārējā dentīna trešdaļā, Izgaismojums vidējā dentīna trešdaļā	Mērens zoba audu zudums un / vai rentgenoloģiski kariesa pazīmes redzamas līdz ārējai dentīna trešdaļai.Neliels zoba audu zudums ar lūzumu emaljas līmenī vai tās pārkrāsošanos, vai arī pārkrāsotas fisūras ar pelēcīgu/opakainu emalju un/vai kariozo bojajumu emaljas līmenī. Rentgenoloģiski nav novērojamas kariesa pazīmes., Ievērojams zoba audu zudums un/vai rentgenoloģiski kariesa pazīmes redzamas …	Aplicētu silantu	Neveiktu nekādu ārstēšanu	Nesniegtu pakalpojumus vispār	Neizmantotu	Neizmantotu	Neizmantotu	Neizmantotu	Liekas, ka izmantotu	Neizmantotu	Neizmantotu	Neizmantotu	Neizmantotu	Liekas, ka izmantotu	Nesniegtu pakalpojumus vispār	Neizmantotu	Neizmantotu	Neizmantotu	Neizmantotu	Neizmantotu	Liekas, ka izmantotu	Neizmantotu	Neizmantotu	Neizmantotu	Neizmantotu	Neizmantotu	Liekas, ka izmantotu	Nē	1	Jā	6	2	3	1	0	1	1	0	0	2	Jā	3
7/27/2020 14:50:23	Sieviete	1998	Nē		Pieņemu tikai pieaugušos vai bērnus ar pastāvīgu sakodienu	Izgaismojums līdz emaljas-dentīna robežai	Ievērojams zoba audu zudums un/vai rentgenoloģiski kariesa pazīmes redzamas līdz vidējai dentīna trešdaļai.	Veidotu kavitāti, izņemot tikai kariozos audus, atjaunotu ar restaurāciju	Neveiktu nekādu ārstēšanu	Nesniegtu pakalpojumus vispār	Neizmantotu	Noteikti izmantotu	Liekas, ka izmantotu	Liekas, ka izmantotu	Maz ticams, ka izmantotu	Neizmantotu	Liekas, ka izmantotu	Liekas, ka izmantotu	Liekas, ka izmantotu	Neizmantotu	Sniegtu plānveida palīdzību	Neizmantotu	Maz ticams, ka izmantotu	Liekas, ka izmantotu	Liekas, ka izmantotu	Liekas, ka izmantotu	Neizmantotu	Neizmantotu	Maz ticams, ka izmantotu	Liekas, ka izmantotu	Liekas, ka izmantotu	Liekas, ka izmantotu	Neizmantotu	Jā	1	Jā	6	3	1	2	0	1	0	1	0	2	Jā	1
7/27/2020 14:59:34	Sieviete	1990	Nē		Ārstēju gan pieaugušos, gan bērnus	Izgaismojums ārējā emaljas daļā, Izgaismojums iekšējā emaljas daļā	Mērens zoba audu zudums un / vai rentgenoloģiski kariesa pazīmes redzamas līdz ārējai dentīna trešdaļai.Neliels zoba audu zudums ar lūzumu emaljas līmenī vai tās pārkrāsošanos, vai arī pārkrāsotas fisūras ar pelēcīgu/opakainu emalju un/vai kariozo bojajumu emaljas līmenī. Rentgenoloģiski nav novērojamas kariesa pazīmes., Ievērojams zoba audu zudums un / vai rentgenoloģiski kariesa pazīmes redzama…	Aplicētu silantu	Aplicētu silantu	Sniegtu palīdzību tikai akūtos gadījumos	Maz ticams, ka izmantotu	Noteikti izmantotu	Maz ticams, ka izmantotu	Maz ticams, ka izmantotu	Liekas, ka izmantotu	Maz ticams, ka izmantotu	Noteikti izmantotu	Liekas, ka izmantotu	Maz ticams, ka izmantotu	Maz ticams, ka izmantotu	Sniegtu palīdzību tikai akūtos gadījumos	Maz ticams, ka izmantotu	Liekas, ka izmantotu	Noteikti izmantotu	Maz ticams, ka izmantotu	Maz ticams, ka izmantotu	Maz ticams, ka izmantotu	Maz ticams, ka izmantotu	Maz ticams, ka izmantotu	Noteikti izmantotu	Liekas, ka izmantotu	Maz ticams, ka izmantotu	Maz ticams, ka izmantotu	Jā	1	Jā	10	5	3	1	1	1	1	0	0	2	Jā	3
7/27/2020 15:01:36	Sieviete	1984	Nē		Mazus bērnus ārstēju reti (retāk kā reizi nedēļā)	Izgaismojums iekšējā dentīna trešdaļā	Ievērojams zoba audu zudums un / vai rentgenoloģiski kariesa pazīmes redzamas līdz iekšējai dentīna trešdaļai.	Veidotu kavitāti, izņemot tikai kariozos audus, atjaunotu ar restaurāciju	Veidotu kavitāti, izņemot tikai kariozos audus, atjaunotu ar restaurāciju + pārējās fisūras slēgtu ar silantu	Sniegtu palīdzību tikai akūtos gadījumos	Neizmantotu	Noteikti izmantotu	Neizmantotu	Liekas, ka izmantotu	Noteikti izmantotu	Neizmantotu	Liekas, ka izmantotu	Liekas, ka izmantotu	Liekas, ka izmantotu	Noteikti izmantotu	Sniegtu palīdzību tikai akūtos gadījumos	Neizmantotu	Neizmantotu	Noteikti izmantotu	Maz ticams, ka izmantotu	Noteikti izmantotu	Noteikti izmantotu	Neizmantotu	Neizmantotu	Noteikti izmantotu	Noteikti izmantotu	Noteikti izmantotu	Noteikti izmantotu	Jā	1	Nē	4	0	0	2	2	0	0	1	1	2	Jā	1
7/27/2020 15:03:48	Sieviete	1993	Nē		Pieņemu tikai pieaugušos vai bērnus ar pastāvīgu sakodienu	Izgaismojums līdz emaljas-dentīna robežai, Izgaismojums ārējā dentīna trešdaļā, Izgaismojums vidējā dentīna trešdaļā, Izgaismojums iekšējā dentīna trešdaļā	Mērens zoba audu zudums un / vai rentgenoloģiski kariesa pazīmes redzamas līdz ārējai dentīna trešdaļai.Neliels zoba audu zudums ar lūzumu emaljas līmenī vai tās pārkrāsošanos, vai arī pārkrāsotas fisūras ar pelēcīgu/opakainu emalju un/vai kariozo bojajumu emaljas līmenī. Rentgenoloģiski nav novērojamas kariesa pazīmes., Ievērojams zoba audu zudums un/vai rentgenoloģiski kariesa pazīmes redzamas …	Veidotu kavitāti, izņemot tikai kariozos audus, atjaunotu ar restaurāciju	Veidotu kavitāti, iekļaujot visas fisūras, atjaunotu ar restaurāciju	Sniegtu palīdzību tikai akūtos gadījumos	Neizmantotu	Noteikti izmantotu	Neizmantotu	Noteikti izmantotu	Noteikti izmantotu	Neizmantotu	Liekas, ka izmantotu	Liekas, ka izmantotu	Liekas, ka izmantotu	Liekas, ka izmantotu	Sniegtu palīdzību tikai akūtos gadījumos	Neizmantotu	Maz ticams, ka izmantotu	Noteikti izmantotu	Maz ticams, ka izmantotu	Noteikti izmantotu	Liekas, ka izmantotu	Neizmantotu	Neizmantotu	Noteikti izmantotu	Liekas, ka izmantotu	Liekas, ka izmantotu	Liekas, ka izmantotu	Nē	1	Jā	10	3	3	2	2	1	1	1	1	4	Jā	3
7/27/2020 15:04:59	Vīrietis	2016	Nē		Ārstēju gan pieaugušos, gan bērnus	Izgaismojums ārējā dentīna trešdaļā, Izgaismojums vidējā dentīna trešdaļā, Izgaismojums iekšējā dentīna trešdaļā	Ievērojams zoba audu zudums un/vai rentgenoloģiski kariesa pazīmes redzamas līdz vidējai dentīna trešdaļai., Ievērojams zoba audu zudums un / vai rentgenoloģiski kariesa pazīmes redzamas līdz iekšējai dentīna trešdaļai.	Veidotu kavitāti, izņemot tikai kariozos audus, atjaunotu ar restaurāciju	Neveiktu nekādu ārstēšanu	Sniegtu palīdzību tikai akūtos gadījumos	Noteikti izmantotu	Neizmantotu	Neizmantotu	Neizmantotu	Noteikti izmantotu	Noteikti izmantotu	Neizmantotu	Neizmantotu	Neizmantotu	Noteikti izmantotu	Sniegtu plānveida palīdzību	Noteikti izmantotu	Maz ticams, ka izmantotu	Neizmantotu	Neizmantotu	Maz ticams, ka izmantotu	Noteikti izmantotu	Noteikti izmantotu	Liekas, ka izmantotu	Neizmantotu	Neizmantotu	Neizmantotu	Noteikti izmantotu	Nē	1	Jā	5	2	1	2	0	1	0	1	0	2	Jā	1
7/27/2020 15:20:57	Sieviete	2017	Nē		Ārstēju gan pieaugušos, gan bērnus	Izgaismojums līdz emaljas-dentīna robežai, Izgaismojums ārējā dentīna trešdaļā, Izgaismojums vidējā dentīna trešdaļā, Izgaismojums iekšējā dentīna trešdaļā	Ievērojams zoba audu zudums un/vai rentgenoloģiski kariesa pazīmes redzamas līdz vidējai dentīna trešdaļai., Ievērojams zoba audu zudums un / vai rentgenoloģiski kariesa pazīmes redzamas līdz iekšējai dentīna trešdaļai.	Aplicētu silantu	Aplicētu fluorīdu laku	Sniegtu palīdzību tikai akūtos gadījumos	Neizmantotu	Noteikti izmantotu	Maz ticams, ka izmantotu	Liekas, ka izmantotu	Maz ticams, ka izmantotu	Neizmantotu	Noteikti izmantotu	Maz ticams, ka izmantotu	Liekas, ka izmantotu	Maz ticams, ka izmantotu	Sniegtu palīdzību tikai akūtos gadījumos	Neizmantotu	Maz ticams, ka izmantotu	Noteikti izmantotu	Maz ticams, ka izmantotu	Liekas, ka izmantotu	Maz ticams, ka izmantotu	Neizmantotu	Liekas, ka izmantotu	Noteikti izmantotu	Maz ticams, ka izmantotu	Liekas, ka izmantotu	Maz ticams, ka izmantotu	Nē	1	Jā	6	3	1	1	1	1	0	0	0	1	Jā	1
7/27/2020 15:27:48	Sieviete	2009	Nē		Ārstēju gan pieaugušos, gan bērnus	Izgaismojums vidējā dentīna trešdaļā, Izgaismojums iekšējā dentīna trešdaļā	Ievērojams zoba audu zudums un/vai rentgenoloģiski kariesa pazīmes redzamas līdz vidējai dentīna trešdaļai., Ievērojams zoba audu zudums un / vai rentgenoloģiski kariesa pazīmes redzamas līdz iekšējai dentīna trešdaļai.	Veidotu kavitāti, iekļaujot visas fisūras, atjaunotu ar restaurāciju	Aplicētu fluorīdu laku	Sniegtu palīdzību tikai akūtos gadījumos	Liekas, ka izmantotu	Noteikti izmantotu	Neizmantotu	Noteikti izmantotu	Noteikti izmantotu	Maz ticams, ka izmantotu	Noteikti izmantotu	Noteikti izmantotu	Maz ticams, ka izmantotu	Liekas, ka izmantotu	Sniegtu palīdzību tikai akūtos gadījumos	Liekas, ka izmantotu	Liekas, ka izmantotu	Noteikti izmantotu	Neizmantotu	Neizmantotu	Noteikti izmantotu	Maz ticams, ka izmantotu	Liekas, ka izmantotu	Liekas, ka izmantotu	Liekas, ka izmantotu	Neizmantotu	Noteikti izmantotu	Jā	1	Jā	5	1	1	2	1	0	0	1	0	1	Jā	1
7/27/2020 15:38:56	Sieviete	1997	Nē		Ārstēju gan pieaugušos, gan bērnus	Izgaismojums līdz emaljas-dentīna robežai, Izgaismojums ārējā dentīna trešdaļā, Izgaismojums vidējā dentīna trešdaļā, Izgaismojums iekšējā dentīna trešdaļā	Ievērojams zoba audu zudums un/vai rentgenoloģiski kariesa pazīmes redzamas līdz vidējai dentīna trešdaļai., Ievērojams zoba audu zudums un / vai rentgenoloģiski kariesa pazīmes redzamas līdz iekšējai dentīna trešdaļai.	Neveiktu nekādu ārstēšanu	Neveiktu nekādu ārstēšanu	Nesniegtu pakalpojumus vispār	Neizmantotu	Noteikti izmantotu	Neizmantotu	Liekas, ka izmantotu	Liekas, ka izmantotu	Neizmantotu	Noteikti izmantotu	Maz ticams, ka izmantotu	Liekas, ka izmantotu	Maz ticams, ka izmantotu	Nesniegtu pakalpojumus vispār	Neizmantotu	Neizmantotu	Noteikti izmantotu	Neizmantotu	Noteikti izmantotu	Noteikti izmantotu	Neizmantotu	Neizmantotu	Noteikti izmantotu	Maz ticams, ka izmantotu	Liekas, ka izmantotu	Liekas, ka izmantotu	Nē	1	Nē	4	3	1	0	0	1	0	0	0	1	Jā	1
7/27/2020 15:41:51	Sieviete	1983	Nē		Ārstēju gan pieaugušos, gan bērnus	Izgaismojums vidējā dentīna trešdaļā	Mērens zoba audu zudums un / vai rentgenoloģiski kariesa pazīmes redzamas līdz ārējai dentīna trešdaļai.Neliels zoba audu zudums ar lūzumu emaljas līmenī vai tās pārkrāsošanos, vai arī pārkrāsotas fisūras ar pelēcīgu/opakainu emalju un/vai kariozo bojajumu emaljas līmenī. Rentgenoloģiski nav novērojamas kariesa pazīmes.	Aplicētu fluorīdu laku	Neveiktu nekādu ārstēšanu	Sniegtu plānveida palīdzību	Neizmantotu	Noteikti izmantotu	Neizmantotu	Noteikti izmantotu	Noteikti izmantotu	Neizmantotu	Liekas, ka izmantotu	Neizmantotu	Noteikti izmantotu	Noteikti izmantotu	Sniegtu plānveida palīdzību	Neizmantotu	Noteikti izmantotu	Maz ticams, ka izmantotu	Neizmantotu	Liekas, ka izmantotu	Liekas, ka izmantotu	Neizmantotu	Noteikti izmantotu	Maz ticams, ka izmantotu	Neizmantotu	Maz ticams, ka izmantotu	Liekas, ka izmantotu	Jā	1	Jā	5	1	3	1	0	0	1	0	0	1	Jā	3
7/27/2020 15:42:39	Sieviete	1985	Nē		Mazus bērnus ārstēju reti (retāk kā reizi nedēļā)	Izgaismojums iekšējā dentīna trešdaļā	Ievērojams zoba audu zudums un / vai rentgenoloģiski kariesa pazīmes redzamas līdz iekšējai dentīna trešdaļai.	Veidotu kavitāti, izņemot tikai kariozos audus, atjaunotu ar restaurāciju + pārējās fisūras slēgtu ar silantu	Aplicētu silantu	Sniegtu palīdzību tikai akūtos gadījumos	Neizmantotu	Maz ticams, ka izmantotu	Neizmantotu	Neizmantotu	Neizmantotu	Neizmantotu	Maz ticams, ka izmantotu	Neizmantotu	Neizmantotu	Neizmantotu	Sniegtu palīdzību tikai akūtos gadījumos	Neizmantotu	Neizmantotu	Maz ticams, ka izmantotu	Neizmantotu	Neizmantotu	Neizmantotu	Neizmantotu	Neizmantotu	Maz ticams, ka izmantotu	Neizmantotu	Neizmantotu	Neizmantotu	Jā	1	Nē	3	0	0	2	1	0	0	1	0	1	Jā	1
7/27/2020 15:54:04	Sieviete	1984	Nē		Mazus bērnus ārstēju reti (retāk kā reizi nedēļā)	Izgaismojums ārējā dentīna trešdaļā, Izgaismojums vidējā dentīna trešdaļā, Izgaismojums iekšējā dentīna trešdaļā	Ievērojams zoba audu zudums un / vai rentgenoloģiski kariesa pazīmes redzamas līdz iekšējai dentīna trešdaļai.	Veidotu kavitāti, iekļaujot visas fisūras, atjaunotu ar restaurāciju	Neveiktu nekādu ārstēšanu	Sniegtu palīdzību tikai akūtos gadījumos	Neizmantotu	Neizmantotu	Neizmantotu	Neizmantotu	Neizmantotu	Neizmantotu	Neizmantotu	Neizmantotu	Neizmantotu	Neizmantotu	Sniegtu palīdzību tikai akūtos gadījumos	Neizmantotu	Neizmantotu	Neizmantotu	Neizmantotu	Neizmantotu	Neizmantotu	Neizmantotu	Neizmantotu	Neizmantotu	Neizmantotu	Neizmantotu	Neizmantotu	Nē	1	Nē	4	2	0	2	0	1	0	1	0	2	Jā	1
7/27/2020 16:12:12	Sieviete	1980	Nē		Ārstēju gan pieaugušos, gan bērnus	Izgaismojums vidējā dentīna trešdaļā, Izgaismojums iekšējā dentīna trešdaļā	Ievērojams zoba audu zudums un/vai rentgenoloģiski kariesa pazīmes redzamas līdz vidējai dentīna trešdaļai., Ievērojams zoba audu zudums un / vai rentgenoloģiski kariesa pazīmes redzamas līdz iekšējai dentīna trešdaļai.	Veidotu kavitāti, izņemot tikai kariozos audus, atjaunotu ar restaurāciju + pārējās fisūras slēgtu ar silantu	Neveiktu nekādu ārstēšanu	Sniegtu palīdzību tikai akūtos gadījumos	Maz ticams, ka izmantotu	Liekas, ka izmantotu	Maz ticams, ka izmantotu	Liekas, ka izmantotu	Maz ticams, ka izmantotu	Neizmantotu	Noteikti izmantotu	Neizmantotu	Neizmantotu	Maz ticams, ka izmantotu	Sniegtu palīdzību tikai akūtos gadījumos	Neizmantotu	Maz ticams, ka izmantotu	Noteikti izmantotu	Maz ticams, ka izmantotu	Maz ticams, ka izmantotu	Liekas, ka izmantotu	Neizmantotu	Maz ticams, ka izmantotu	Noteikti izmantotu	Maz ticams, ka izmantotu	Maz ticams, ka izmantotu	Maz ticams, ka izmantotu	Jā	1	Nē	4	1	1	2	0	0	0	1	0	1	Jā	1
7/27/2020 16:33:48	Sieviete	2010	Nē		Ārstēju gan pieaugušos, gan bērnus	Izgaismojums vidējā dentīna trešdaļā, Izgaismojums iekšējā dentīna trešdaļā	Ievērojams zoba audu zudums un/vai rentgenoloģiski kariesa pazīmes redzamas līdz vidējai dentīna trešdaļai., Ievērojams zoba audu zudums un / vai rentgenoloģiski kariesa pazīmes redzamas līdz iekšējai dentīna trešdaļai.	Veidotu kavitāti, izņemot tikai kariozos audus, atjaunotu ar restaurāciju	Neveiktu nekādu ārstēšanu	Sniegtu palīdzību tikai akūtos gadījumos	Neizmantotu	Liekas, ka izmantotu	Maz ticams, ka izmantotu	Liekas, ka izmantotu	Liekas, ka izmantotu	Neizmantotu	Maz ticams, ka izmantotu	Maz ticams, ka izmantotu	Liekas, ka izmantotu	Liekas, ka izmantotu	Sniegtu palīdzību tikai akūtos gadījumos	Neizmantotu	Noteikti izmantotu	Liekas, ka izmantotu	Maz ticams, ka izmantotu	Liekas, ka izmantotu	Liekas, ka izmantotu	Neizmantotu	Noteikti izmantotu	Maz ticams, ka izmantotu	Liekas, ka izmantotu	Liekas, ka izmantotu	Maz ticams, ka izmantotu	Nē	1	Nē	4	1	1	2	0	0	0	1	0	1	Jā	1
7/27/2020 16:55:08	Sieviete	2007	Nē		Ārstēju gan pieaugušos, gan bērnus	Izgaismojums līdz emaljas-dentīna robežai, Izgaismojums ārējā dentīna trešdaļā, Izgaismojums vidējā dentīna trešdaļā, Izgaismojums iekšējā dentīna trešdaļā	Mērens zoba audu zudums un / vai rentgenoloģiski kariesa pazīmes redzamas līdz ārējai dentīna trešdaļai.Neliels zoba audu zudums ar lūzumu emaljas līmenī vai tās pārkrāsošanos, vai arī pārkrāsotas fisūras ar pelēcīgu/opakainu emalju un/vai kariozo bojajumu emaljas līmenī. Rentgenoloģiski nav novērojamas kariesa pazīmes., Ievērojams zoba audu zudums un/vai rentgenoloģiski kariesa pazīmes redzamas …	Veidotu kavitāti, izņemot tikai kariozos audus, atjaunotu ar restaurāciju	Neveiktu nekādu ārstēšanu	Nesniegtu pakalpojumus vispār	Neizmantotu	Maz ticams, ka izmantotu	Neizmantotu	Neizmantotu	Neizmantotu	Neizmantotu	Neizmantotu	Neizmantotu	Neizmantotu	Neizmantotu	Sniegtu plānveida palīdzību	Neizmantotu	Noteikti izmantotu	Maz ticams, ka izmantotu	Neizmantotu	Neizmantotu	Neizmantotu	Neizmantotu	Noteikti izmantotu	Neizmantotu	Neizmantotu	Neizmantotu	Neizmantotu	Jā	1	Jā	8	3	3	2	0	1	1	1	0	3	Jā	3
7/27/2020 17:12:04	Sieviete	1978	Nē		Mazus bērnus ārstēju reti (retāk kā reizi nedēļā)	Izgaismojums ārējā dentīna trešdaļā, Izgaismojums vidējā dentīna trešdaļā	Mērens zoba audu zudums un / vai rentgenoloģiski kariesa pazīmes redzamas līdz ārējai dentīna trešdaļai.Neliels zoba audu zudums ar lūzumu emaljas līmenī vai tās pārkrāsošanos, vai arī pārkrāsotas fisūras ar pelēcīgu/opakainu emalju un/vai kariozo bojajumu emaljas līmenī. Rentgenoloģiski nav novērojamas kariesa pazīmes., Ievērojams zoba audu zudums un/vai rentgenoloģiski kariesa pazīmes redzamas …	Neveiktu nekādu ārstēšanu	Veidotu kavitāti, izņemot tikai kariozos audus, atjaunotu ar restaurāciju	Sniegtu palīdzību tikai akūtos gadījumos	Maz ticams, ka izmantotu	Liekas, ka izmantotu	Liekas, ka izmantotu	Liekas, ka izmantotu	Noteikti izmantotu	Neizmantotu	Neizmantotu	Neizmantotu	Liekas, ka izmantotu	Liekas, ka izmantotu	Sniegtu palīdzību tikai akūtos gadījumos	Neizmantotu	Neizmantotu	Maz ticams, ka izmantotu	Neizmantotu	Maz ticams, ka izmantotu	Liekas, ka izmantotu	Neizmantotu	Neizmantotu	Maz ticams, ka izmantotu	Neizmantotu	Neizmantotu	Maz ticams, ka izmantotu	Jā	1	Jā	7	2	3	0	2	1	1	0	1	3	Jā	3
7/27/2020 17:25:44	Sieviete	2017	Nē		Mazus bērnus ārstēju reti (retāk kā reizi nedēļā)	Izgaismojums ārējā dentīna trešdaļā, Izgaismojums vidējā dentīna trešdaļā, Izgaismojums iekšējā dentīna trešdaļā	Ievērojams zoba audu zudums un/vai rentgenoloģiski kariesa pazīmes redzamas līdz vidējai dentīna trešdaļai., Ievērojams zoba audu zudums un / vai rentgenoloģiski kariesa pazīmes redzamas līdz iekšējai dentīna trešdaļai.	Veidotu kavitāti, izņemot tikai kariozos audus, atjaunotu ar restaurāciju	Veidotu kavitāti, izņemot tikai kariozos audus, atjaunotu ar restaurāciju	Sniegtu palīdzību tikai akūtos gadījumos	Liekas, ka izmantotu	Liekas, ka izmantotu	Neizmantotu	Maz ticams, ka izmantotu	Liekas, ka izmantotu	Neizmantotu	Maz ticams, ka izmantotu	Maz ticams, ka izmantotu	Maz ticams, ka izmantotu	Maz ticams, ka izmantotu	Sniegtu palīdzību tikai akūtos gadījumos	Maz ticams, ka izmantotu	Liekas, ka izmantotu	Maz ticams, ka izmantotu	Neizmantotu	Liekas, ka izmantotu	Liekas, ka izmantotu	Neizmantotu	Liekas, ka izmantotu	Maz ticams, ka izmantotu	Neizmantotu	Maz ticams, ka izmantotu	Maz ticams, ka izmantotu	Jā	1	Jā	7	2	1	2	2	1	0	1	1	3	Jā	1
7/27/2020 17:35:50	Sieviete	1987	Nē		Ārstēju gan pieaugušos, gan bērnus	Izgaismojums ārējā dentīna trešdaļā, Izgaismojums vidējā dentīna trešdaļā, Izgaismojums iekšējā dentīna trešdaļā	Ievērojams zoba audu zudums un/vai rentgenoloģiski kariesa pazīmes redzamas līdz vidējai dentīna trešdaļai., Ievērojams zoba audu zudums un / vai rentgenoloģiski kariesa pazīmes redzamas līdz iekšējai dentīna trešdaļai.	Veidotu kavitāti, izņemot tikai kariozos audus, atjaunotu ar restaurāciju + pārējās fisūras slēgtu ar silantu	Veidotu kavitāti, izņemot tikai kariozos audus, atjaunotu ar restaurāciju + pārējās fisūras slēgtu ar silantu	Sniegtu palīdzību tikai akūtos gadījumos	Neizmantotu	Neizmantotu	Maz ticams, ka izmantotu	Neizmantotu	Neizmantotu	Maz ticams, ka izmantotu	Neizmantotu	Neizmantotu	Neizmantotu	Neizmantotu	Sniegtu plānveida palīdzību	Neizmantotu	Maz ticams, ka izmantotu	Maz ticams, ka izmantotu	Neizmantotu	Maz ticams, ka izmantotu	Maz ticams, ka izmantotu	Maz ticams, ka izmantotu	Maz ticams, ka izmantotu	Maz ticams, ka izmantotu	Maz ticams, ka izmantotu	Maz ticams, ka izmantotu	Maz ticams, ka izmantotu	Jā	1	Jā	7	2	1	2	2	1	0	1	1	3	Jā	1
7/27/2020 17:38:39	Sieviete	2007	Nē		Mazus bērnus ārstēju reti (retāk kā reizi nedēļā)	Izgaismojums ārējā dentīna trešdaļā, Izgaismojums vidējā dentīna trešdaļā, Izgaismojums iekšējā dentīna trešdaļā	Mērens zoba audu zudums un / vai rentgenoloģiski kariesa pazīmes redzamas līdz ārējai dentīna trešdaļai.Neliels zoba audu zudums ar lūzumu emaljas līmenī vai tās pārkrāsošanos, vai arī pārkrāsotas fisūras ar pelēcīgu/opakainu emalju un/vai kariozo bojajumu emaljas līmenī. Rentgenoloģiski nav novērojamas kariesa pazīmes., Ievērojams zoba audu zudums un/vai rentgenoloģiski kariesa pazīmes redzamas …	Veidotu kavitāti, izņemot tikai kariozos audus, atjaunotu ar restaurāciju	Neveiktu nekādu ārstēšanu	Sniegtu plānveida palīdzību	Neizmantotu	Noteikti izmantotu	Maz ticams, ka izmantotu	Liekas, ka izmantotu	Noteikti izmantotu	Neizmantotu	Liekas, ka izmantotu	Liekas, ka izmantotu	Liekas, ka izmantotu	Noteikti izmantotu	Sniegtu plānveida palīdzību	Neizmantotu	Liekas, ka izmantotu	Liekas, ka izmantotu	Maz ticams, ka izmantotu	Maz ticams, ka izmantotu	Noteikti izmantotu	Neizmantotu	Noteikti izmantotu	Liekas, ka izmantotu	Maz ticams, ka izmantotu	Maz ticams, ka izmantotu	Noteikti izmantotu	Jā	1	Jā	7	2	3	2	0	1	1	1	0	3	Jā	3
7/27/2020 17:50:00	Sieviete	1994	Nē		Ārstēju gan pieaugušos, gan bērnus	Izgaismojums ārējā dentīna trešdaļā, Izgaismojums vidējā dentīna trešdaļā, Izgaismojums iekšējā dentīna trešdaļā	Mērens zoba audu zudums un / vai rentgenoloģiski kariesa pazīmes redzamas līdz ārējai dentīna trešdaļai.Neliels zoba audu zudums ar lūzumu emaljas līmenī vai tās pārkrāsošanos, vai arī pārkrāsotas fisūras ar pelēcīgu/opakainu emalju un/vai kariozo bojajumu emaljas līmenī. Rentgenoloģiski nav novērojamas kariesa pazīmes., Ievērojams zoba audu zudums un/vai rentgenoloģiski kariesa pazīmes redzamas …	Veidotu kavitāti, izņemot tikai kariozos audus, atjaunotu ar restaurāciju + pārējās fisūras slēgtu ar silantu	Aplicētu silantu	Sniegtu palīdzību tikai akūtos gadījumos	Neizmantotu	Noteikti izmantotu	Noteikti izmantotu	Noteikti izmantotu	Noteikti izmantotu	Neizmantotu	Noteikti izmantotu	Noteikti izmantotu	Noteikti izmantotu	Noteikti izmantotu	Sniegtu palīdzību tikai akūtos gadījumos	Neizmantotu	Noteikti izmantotu	Noteikti izmantotu	Noteikti izmantotu	Noteikti izmantotu	Noteikti izmantotu	Neizmantotu	Noteikti izmantotu	Noteikti izmantotu	Noteikti izmantotu	Noteikti izmantotu	Noteikti izmantotu	Jā	1	Jā	8	2	3	2	1	1	1	1	0	3	Jā	3
7/27/2020 18:15:30	Sieviete	1978	Nē		Pieņemu tikai pieaugušos vai bērnus ar pastāvīgu sakodienu	Izgaismojums līdz emaljas-dentīna robežai, Izgaismojums ārējā dentīna trešdaļā, Izgaismojums vidējā dentīna trešdaļā, Izgaismojums iekšējā dentīna trešdaļā	Mērens zoba audu zudums un / vai rentgenoloģiski kariesa pazīmes redzamas līdz ārējai dentīna trešdaļai.Neliels zoba audu zudums ar lūzumu emaljas līmenī vai tās pārkrāsošanos, vai arī pārkrāsotas fisūras ar pelēcīgu/opakainu emalju un/vai kariozo bojajumu emaljas līmenī. Rentgenoloģiski nav novērojamas kariesa pazīmes., Ievērojams zoba audu zudums un/vai rentgenoloģiski kariesa pazīmes redzamas …	Neveiktu nekādu ārstēšanu	Aplicētu silantu	Nesniegtu pakalpojumus vispār	Noteikti izmantotu	Liekas, ka izmantotu	Neizmantotu	Maz ticams, ka izmantotu	Maz ticams, ka izmantotu	Liekas, ka izmantotu	Liekas, ka izmantotu	Maz ticams, ka izmantotu	Maz ticams, ka izmantotu	Maz ticams, ka izmantotu	Nesniegtu pakalpojumus vispār	Liekas, ka izmantotu	Maz ticams, ka izmantotu	Liekas, ka izmantotu	Neizmantotu	Maz ticams, ka izmantotu	Maz ticams, ka izmantotu	Maz ticams, ka izmantotu	Maz ticams, ka izmantotu	Liekas, ka izmantotu	Maz ticams, ka izmantotu	Maz ticams, ka izmantotu	Liekas, ka izmantotu	Nē	1	Jā	7	3	3	0	1	1	1	0	0	2	Jā	3
7/27/2020 18:27:59	Sieviete	1982	Jā	Zobu protēzists	Pieņemu tikai pieaugušos vai bērnus ar pastāvīgu sakodienu	Izgaismojums ārējā dentīna trešdaļā, Izgaismojums vidējā dentīna trešdaļā, Izgaismojums iekšējā dentīna trešdaļā	Mērens zoba audu zudums un / vai rentgenoloģiski kariesa pazīmes redzamas līdz ārējai dentīna trešdaļai.Neliels zoba audu zudums ar lūzumu emaljas līmenī vai tās pārkrāsošanos, vai arī pārkrāsotas fisūras ar pelēcīgu/opakainu emalju un/vai kariozo bojajumu emaljas līmenī. Rentgenoloģiski nav novērojamas kariesa pazīmes., Ievērojams zoba audu zudums un/vai rentgenoloģiski kariesa pazīmes redzamas …	Aplicētu silantu	Aplicētu silantu	Sniegtu palīdzību tikai akūtos gadījumos	Liekas, ka izmantotu	Noteikti izmantotu	Neizmantotu	Neizmantotu	Maz ticams, ka izmantotu	Neizmantotu	Noteikti izmantotu	Liekas, ka izmantotu	Maz ticams, ka izmantotu	Noteikti izmantotu	Sniegtu palīdzību tikai akūtos gadījumos	Noteikti izmantotu	Noteikti izmantotu	Noteikti izmantotu	Neizmantotu	Maz ticams, ka izmantotu	Liekas, ka izmantotu	Neizmantotu	Noteikti izmantotu	Noteikti izmantotu	Noteikti izmantotu	Neizmantotu	Liekas, ka izmantotu	Jā	1	Jā	7	2	3	1	1	1	1	0	0	2	Jā	3
7/27/2020 18:57:13	Sieviete	1973	Nē		Ārstēju gan pieaugušos, gan bērnus	Izgaismojums līdz emaljas-dentīna robežai, Izgaismojums ārējā dentīna trešdaļā, Izgaismojums vidējā dentīna trešdaļā, Izgaismojums iekšējā dentīna trešdaļā	Mērens zoba audu zudums un / vai rentgenoloģiski kariesa pazīmes redzamas līdz ārējai dentīna trešdaļai.Neliels zoba audu zudums ar lūzumu emaljas līmenī vai tās pārkrāsošanos, vai arī pārkrāsotas fisūras ar pelēcīgu/opakainu emalju un/vai kariozo bojajumu emaljas līmenī. Rentgenoloģiski nav novērojamas kariesa pazīmes., Ievērojams zoba audu zudums un/vai rentgenoloģiski kariesa pazīmes redzamas …	Veidotu kavitāti, izņemot tikai kariozos audus, atjaunotu ar restaurāciju + pārējās fisūras slēgtu ar silantu	Aplicētu silantu	Sniegtu palīdzību tikai akūtos gadījumos	Neizmantotu	Noteikti izmantotu	Maz ticams, ka izmantotu	Liekas, ka izmantotu	Maz ticams, ka izmantotu	Neizmantotu	Noteikti izmantotu	Maz ticams, ka izmantotu	Maz ticams, ka izmantotu	Maz ticams, ka izmantotu	Sniegtu plānveida palīdzību	Neizmantotu	Maz ticams, ka izmantotu	Noteikti izmantotu	Maz ticams, ka izmantotu	Liekas, ka izmantotu	Liekas, ka izmantotu	Neizmantotu	Maz ticams, ka izmantotu	Noteikti izmantotu	Liekas, ka izmantotu	Liekas, ka izmantotu	Liekas, ka izmantotu	Jā	1	Jā	9	3	3	2	1	1	1	1	0	3	Jā	3
7/27/2020 19:00:37	Sieviete	1986	Nē		Mazus bērnus ārstēju reti (retāk kā reizi nedēļā)	Izgaismojums iekšējā dentīna trešdaļā	Ievērojams zoba audu zudums un/vai rentgenoloģiski kariesa pazīmes redzamas līdz vidējai dentīna trešdaļai., Ievērojams zoba audu zudums un / vai rentgenoloģiski kariesa pazīmes redzamas līdz iekšējai dentīna trešdaļai.	Aplicētu fluorīdu laku	Aplicētu fluorīdu laku	Sniegtu palīdzību tikai akūtos gadījumos	Maz ticams, ka izmantotu	Maz ticams, ka izmantotu	Liekas, ka izmantotu	Neizmantotu	Noteikti izmantotu	Neizmantotu	Maz ticams, ka izmantotu	Neizmantotu	Maz ticams, ka izmantotu	Noteikti izmantotu	Sniegtu palīdzību tikai akūtos gadījumos	Maz ticams, ka izmantotu	Neizmantotu	Maz ticams, ka izmantotu	Liekas, ka izmantotu	Maz ticams, ka izmantotu	Liekas, ka izmantotu	Neizmantotu	Neizmantotu	Neizmantotu	Neizmantotu	Liekas, ka izmantotu	Liekas, ka izmantotu	Jā	1	Nē	3	0	1	1	1	0	0	0	0	0	Nē	1
7/27/2020 19:19:29	Sieviete	1981	Nē		Ārstēju gan pieaugušos, gan bērnus	Izgaismojums ārējā dentīna trešdaļā, Izgaismojums vidējā dentīna trešdaļā	Ievērojams zoba audu zudums un/vai rentgenoloģiski kariesa pazīmes redzamas līdz vidējai dentīna trešdaļai., Ievērojams zoba audu zudums un / vai rentgenoloģiski kariesa pazīmes redzamas līdz iekšējai dentīna trešdaļai.	Veidotu kavitāti, izņemot tikai kariozos audus, atjaunotu ar restaurāciju	Veidotu kavitāti, izņemot tikai kariozos audus, atjaunotu ar restaurāciju	Sniegtu palīdzību tikai akūtos gadījumos	Neizmantotu	Liekas, ka izmantotu	Neizmantotu	Maz ticams, ka izmantotu	Neizmantotu	Neizmantotu	Maz ticams, ka izmantotu	Neizmantotu	Neizmantotu	Neizmantotu	Sniegtu palīdzību tikai akūtos gadījumos	Neizmantotu	Liekas, ka izmantotu	Liekas, ka izmantotu	Neizmantotu	Neizmantotu	Neizmantotu	Neizmantotu	Liekas, ka izmantotu	Liekas, ka izmantotu	Neizmantotu	Neizmantotu	Neizmantotu	Jā	1	Jā	7	2	1	2	2	1	0	1	1	3	Jā	1
7/27/2020 19:20:27	Sieviete	2006	Nē		Ārstēju gan pieaugušos, gan bērnus	Izgaismojums līdz emaljas-dentīna robežai, Izgaismojums ārējā dentīna trešdaļā, Izgaismojums vidējā dentīna trešdaļā, Izgaismojums iekšējā dentīna trešdaļā	Mērens zoba audu zudums un / vai rentgenoloģiski kariesa pazīmes redzamas līdz ārējai dentīna trešdaļai.Neliels zoba audu zudums ar lūzumu emaljas līmenī vai tās pārkrāsošanos, vai arī pārkrāsotas fisūras ar pelēcīgu/opakainu emalju un/vai kariozo bojajumu emaljas līmenī. Rentgenoloģiski nav novērojamas kariesa pazīmes., Ievērojams zoba audu zudums un/vai rentgenoloģiski kariesa pazīmes redzamas …	Veidotu kavitāti, izņemot tikai kariozos audus, atjaunotu ar restaurāciju + pārējās fisūras slēgtu ar silantu	Veidotu kavitāti, izņemot tikai kariozos audus, atjaunotu ar restaurāciju	Sniegtu palīdzību tikai akūtos gadījumos	Neizmantotu	Liekas, ka izmantotu	Neizmantotu	Liekas, ka izmantotu	Liekas, ka izmantotu	Neizmantotu	Liekas, ka izmantotu	Liekas, ka izmantotu	Liekas, ka izmantotu	Maz ticams, ka izmantotu	Sniegtu palīdzību tikai akūtos gadījumos	Neizmantotu	Maz ticams, ka izmantotu	Liekas, ka izmantotu	Neizmantotu	Liekas, ka izmantotu	Liekas, ka izmantotu	Neizmantotu	Maz ticams, ka izmantotu	Liekas, ka izmantotu	Maz ticams, ka izmantotu	Liekas, ka izmantotu	Maz ticams, ka izmantotu	Jā	1	Jā	10	3	3	2	2	1	1	1	1	4	Jā	3
7/27/2020 19:21:08	Sieviete	1978	Jā	Zobu protēzists	Mazus bērnus ārstēju reti (retāk kā reizi nedēļā)	Izgaismojums iekšējā emaljas daļā, Izgaismojums līdz emaljas-dentīna robežai, Izgaismojums ārējā dentīna trešdaļā, Izgaismojums vidējā dentīna trešdaļā, Izgaismojums iekšējā dentīna trešdaļā	Neliels zoba audu zudums ar lūzumu emaljas līmenī vai tās pārkrāsošanos, vai arī pārkrāsotas fisūras ar pelēcīgu/opakainu emalju un/vai kariozo bojajumu emaljas līmenī. Rentgenoloģiski nav novērojamas kariesa pazīmes., Mērens zoba audu zudums un / vai rentgenoloģiski kariesa pazīmes redzamas līdz ārējai dentīna trešdaļai.Neliels zoba audu zudums ar lūzumu emaljas līmenī vai tās pārkrāsošanos, vai…	Veidotu kavitāti, izņemot tikai kariozos audus, atjaunotu ar restaurāciju	Veidotu kavitāti, izņemot tikai kariozos audus, atjaunotu ar restaurāciju	Sniegtu palīdzību tikai akūtos gadījumos	Neizmantotu	Noteikti izmantotu	Noteikti izmantotu	Maz ticams, ka izmantotu	Maz ticams, ka izmantotu	Neizmantotu	Noteikti izmantotu	Neizmantotu	Neizmantotu	Neizmantotu	Sniegtu palīdzību tikai akūtos gadījumos	Neizmantotu	Maz ticams, ka izmantotu	Noteikti izmantotu	Noteikti izmantotu	Maz ticams, ka izmantotu	Neizmantotu	Neizmantotu	Maz ticams, ka izmantotu	Noteikti izmantotu	Maz ticams, ka izmantotu	Maz ticams, ka izmantotu	Neizmantotu	Jā	1	Jā	11	4	3	2	2	1	1	1	1	4	Jā	3
7/27/2020 19:54:28	Sieviete	1998	Nē		Pieņemu tikai pieaugušos vai bērnus ar pastāvīgu sakodienu	Izgaismojums līdz emaljas-dentīna robežai, Izgaismojums ārējā dentīna trešdaļā, Izgaismojums vidējā dentīna trešdaļā, Izgaismojums iekšējā dentīna trešdaļā	Mērens zoba audu zudums un / vai rentgenoloģiski kariesa pazīmes redzamas līdz ārējai dentīna trešdaļai.Neliels zoba audu zudums ar lūzumu emaljas līmenī vai tās pārkrāsošanos, vai arī pārkrāsotas fisūras ar pelēcīgu/opakainu emalju un/vai kariozo bojajumu emaljas līmenī. Rentgenoloģiski nav novērojamas kariesa pazīmes., Ievērojams zoba audu zudums un/vai rentgenoloģiski kariesa pazīmes redzamas …	Veidotu kavitāti, izņemot tikai kariozos audus, atjaunotu ar restaurāciju + pārējās fisūras slēgtu ar silantu	Aplicētu silantu	Sniegtu palīdzību tikai akūtos gadījumos	Neizmantotu	Noteikti izmantotu	Liekas, ka izmantotu	Noteikti izmantotu	Noteikti izmantotu	Neizmantotu	Liekas, ka izmantotu	Liekas, ka izmantotu	Liekas, ka izmantotu	Liekas, ka izmantotu	Sniegtu palīdzību tikai akūtos gadījumos	Neizmantotu	Maz ticams, ka izmantotu	Liekas, ka izmantotu	Liekas, ka izmantotu	Noteikti izmantotu	Noteikti izmantotu	Neizmantotu	Liekas, ka izmantotu	Liekas, ka izmantotu	Liekas, ka izmantotu	Noteikti izmantotu	Noteikti izmantotu	Jā	1	Jā	9	3	3	2	1	1	1	1	0	3	Jā	3
7/27/2020 19:57:35	Sieviete	1985	Jā	Periodontologs	Pieņemu tikai pieaugušos vai bērnus ar pastāvīgu sakodienu	Izgaismojums ārējā emaljas daļā, Izgaismojums iekšējā emaljas daļā	Mērens zoba audu zudums un / vai rentgenoloģiski kariesa pazīmes redzamas līdz ārējai dentīna trešdaļai.Neliels zoba audu zudums ar lūzumu emaljas līmenī vai tās pārkrāsošanos, vai arī pārkrāsotas fisūras ar pelēcīgu/opakainu emalju un/vai kariozo bojajumu emaljas līmenī. Rentgenoloģiski nav novērojamas kariesa pazīmes., Ievērojams zoba audu zudums un/vai rentgenoloģiski kariesa pazīmes redzamas …	Veidotu kavitāti, izņemot tikai kariozos audus, atjaunotu ar restaurāciju	Neveiktu nekādu ārstēšanu	Sniegtu palīdzību tikai akūtos gadījumos	Neizmantotu	Liekas, ka izmantotu	Neizmantotu	Maz ticams, ka izmantotu	Noteikti izmantotu	Neizmantotu	Liekas, ka izmantotu	Neizmantotu	Maz ticams, ka izmantotu	Neizmantotu	Sniegtu palīdzību tikai akūtos gadījumos	Neizmantotu	Liekas, ka izmantotu	Liekas, ka izmantotu	Neizmantotu	Liekas, ka izmantotu	Liekas, ka izmantotu	Neizmantotu	Liekas, ka izmantotu	Liekas, ka izmantotu	Neizmantotu	Liekas, ka izmantotu	Liekas, ka izmantotu	Nē	1	Jā	10	5	3	2	0	1	1	1	0	3	Jā	3
7/27/2020 20:09:44	Sieviete	1982	Nē		Ārstēju gan pieaugušos, gan bērnus	Izgaismojums vidējā dentīna trešdaļā, Izgaismojums iekšējā dentīna trešdaļā	Ievērojams zoba audu zudums un/vai rentgenoloģiski kariesa pazīmes redzamas līdz vidējai dentīna trešdaļai., Ievērojams zoba audu zudums un / vai rentgenoloģiski kariesa pazīmes redzamas līdz iekšējai dentīna trešdaļai.	Aplicētu fluorīdu laku	Aplicētu fluorīdu laku	Sniegtu palīdzību tikai akūtos gadījumos	Neizmantotu	Neizmantotu	Maz ticams, ka izmantotu	Maz ticams, ka izmantotu	Noteikti izmantotu	Neizmantotu	Neizmantotu	Maz ticams, ka izmantotu	Maz ticams, ka izmantotu	Noteikti izmantotu	Sniegtu palīdzību tikai akūtos gadījumos	Neizmantotu	Neizmantotu	Liekas, ka izmantotu	Neizmantotu	Liekas, ka izmantotu	Noteikti izmantotu	Neizmantotu	Neizmantotu	Liekas, ka izmantotu	Maz ticams, ka izmantotu	Liekas, ka izmantotu	Noteikti izmantotu	Jā	1	Nē	4	1	1	1	1	0	0	0	0	0	Nē	1
7/27/2020 20:23:47	Sieviete	1991	Nē		Ārstēju gan pieaugušos, gan bērnus	Izgaismojums ārējā dentīna trešdaļā, Izgaismojums vidējā dentīna trešdaļā, Izgaismojums iekšējā dentīna trešdaļā	Mērens zoba audu zudums un / vai rentgenoloģiski kariesa pazīmes redzamas līdz ārējai dentīna trešdaļai.Neliels zoba audu zudums ar lūzumu emaljas līmenī vai tās pārkrāsošanos, vai arī pārkrāsotas fisūras ar pelēcīgu/opakainu emalju un/vai kariozo bojajumu emaljas līmenī. Rentgenoloģiski nav novērojamas kariesa pazīmes., Ievērojams zoba audu zudums un/vai rentgenoloģiski kariesa pazīmes redzamas …	Aplicētu fluorīdu laku	Aplicētu fluorīdu laku	Sniegtu plānveida palīdzību	Neizmantotu	Noteikti izmantotu	Neizmantotu	Noteikti izmantotu	Noteikti izmantotu	Neizmantotu	Noteikti izmantotu	Liekas, ka izmantotu	Liekas, ka izmantotu	Noteikti izmantotu	Sniegtu plānveida palīdzību	Neizmantotu	Liekas, ka izmantotu	Liekas, ka izmantotu	Neizmantotu	Noteikti izmantotu	Noteikti izmantotu	Neizmantotu	Liekas, ka izmantotu	Liekas, ka izmantotu	Liekas, ka izmantotu	Liekas, ka izmantotu	Liekas, ka izmantotu	Jā	1	Jā	7	2	3	1	1	1	1	0	0	2	Jā	3
7/27/2020 20:51:54	Sieviete	2017	Nē		Ārstēju gan pieaugušos, gan bērnus	Izgaismojums vidējā dentīna trešdaļā, Izgaismojums iekšējā dentīna trešdaļā	Ievērojams zoba audu zudums un/vai rentgenoloģiski kariesa pazīmes redzamas līdz vidējai dentīna trešdaļai., Ievērojams zoba audu zudums un / vai rentgenoloģiski kariesa pazīmes redzamas līdz iekšējai dentīna trešdaļai.	Veidotu kavitāti, izņemot tikai kariozos audus, atjaunotu ar restaurāciju + pārējās fisūras slēgtu ar silantu	Aplicētu fluorīdu laku	Sniegtu palīdzību tikai akūtos gadījumos	Neizmantotu	Noteikti izmantotu	Neizmantotu	Maz ticams, ka izmantotu	Liekas, ka izmantotu	Neizmantotu	Noteikti izmantotu	Maz ticams, ka izmantotu	Liekas, ka izmantotu	Liekas, ka izmantotu	Sniegtu palīdzību tikai akūtos gadījumos	Neizmantotu	Maz ticams, ka izmantotu	Noteikti izmantotu	Maz ticams, ka izmantotu	Liekas, ka izmantotu	Liekas, ka izmantotu	Neizmantotu	Liekas, ka izmantotu	Noteikti izmantotu	Maz ticams, ka izmantotu	Liekas, ka izmantotu	Liekas, ka izmantotu	Nē	1	Jā	5	1	1	2	1	0	0	1	0	1	Jā	1
7/27/2020 20:58:14	Sieviete	2017	Nē		Ārstēju gan pieaugušos, gan bērnus	Izgaismojums vidējā dentīna trešdaļā, Izgaismojums iekšējā dentīna trešdaļā	Ievērojams zoba audu zudums un/vai rentgenoloģiski kariesa pazīmes redzamas līdz vidējai dentīna trešdaļai., Ievērojams zoba audu zudums un / vai rentgenoloģiski kariesa pazīmes redzamas līdz iekšējai dentīna trešdaļai.	Veidotu kavitāti, izņemot tikai kariozos audus, atjaunotu ar restaurāciju + pārējās fisūras slēgtu ar silantu	Neveiktu nekādu ārstēšanu	Sniegtu palīdzību tikai akūtos gadījumos	Maz ticams, ka izmantotu	Noteikti izmantotu	Neizmantotu	Noteikti izmantotu	Noteikti izmantotu	Maz ticams, ka izmantotu	Noteikti izmantotu	Noteikti izmantotu	Noteikti izmantotu	Noteikti izmantotu	Sniegtu plānveida palīdzību	Maz ticams, ka izmantotu	Maz ticams, ka izmantotu	Noteikti izmantotu	Maz ticams, ka izmantotu	Noteikti izmantotu	Noteikti izmantotu	Maz ticams, ka izmantotu	Maz ticams, ka izmantotu	Noteikti izmantotu	Noteikti izmantotu	Noteikti izmantotu	Liekas, ka izmantotu	Jā	1	Nē	4	1	1	2	0	0	0	1	0	1	Jā	1
7/27/2020 21:26:21	Sieviete	1984	Jā	Sejas un žokļu ķirurgs	Ārstēju gan pieaugušos, gan bērnus	Izgaismojums ārējā emaljas daļā, Izgaismojums vidējā dentīna trešdaļā	Ievērojams zoba audu zudums un/vai rentgenoloģiski kariesa pazīmes redzamas līdz vidējai dentīna trešdaļai.	Veidotu kavitāti, iekļaujot visas fisūras, atjaunotu ar restaurāciju	Veidotu kavitāti, izņemot tikai kariozos audus, atjaunotu ar restaurāciju	Sniegtu palīdzību tikai akūtos gadījumos	Liekas, ka izmantotu	Noteikti izmantotu	Liekas, ka izmantotu	Noteikti izmantotu	Noteikti izmantotu	Neizmantotu	Liekas, ka izmantotu	Maz ticams, ka izmantotu	Liekas, ka izmantotu	Noteikti izmantotu	Sniegtu palīdzību tikai akūtos gadījumos	Liekas, ka izmantotu	Noteikti izmantotu	Noteikti izmantotu	Maz ticams, ka izmantotu	Liekas, ka izmantotu	Liekas, ka izmantotu	Liekas, ka izmantotu	Liekas, ka izmantotu	Noteikti izmantotu	Maz ticams, ka izmantotu	Liekas, ka izmantotu	Liekas, ka izmantotu	Jā	1	Jā	10	5	1	2	2	1	0	1	1	3	Jā	1
7/27/2020 21:53:43	Sieviete	1983	Nē		Pieņemu tikai pieaugušos vai bērnus ar pastāvīgu sakodienu	Izgaismojums vidējā dentīna trešdaļā, Izgaismojums iekšējā dentīna trešdaļā	Ievērojams zoba audu zudums un/vai rentgenoloģiski kariesa pazīmes redzamas līdz vidējai dentīna trešdaļai., Ievērojams zoba audu zudums un / vai rentgenoloģiski kariesa pazīmes redzamas līdz iekšējai dentīna trešdaļai.	Veidotu kavitāti, izņemot tikai kariozos audus, atjaunotu ar restaurāciju + pārējās fisūras slēgtu ar silantu	Veidotu kavitāti, izņemot tikai kariozos audus, atjaunotu ar restaurāciju	Sniegtu palīdzību tikai akūtos gadījumos	Neizmantotu	Noteikti izmantotu	Liekas, ka izmantotu	Noteikti izmantotu	Maz ticams, ka izmantotu	Neizmantotu	Noteikti izmantotu	Noteikti izmantotu	Noteikti izmantotu	Maz ticams, ka izmantotu	Sniegtu palīdzību tikai akūtos gadījumos	Neizmantotu	Neizmantotu	Noteikti izmantotu	Neizmantotu	Noteikti izmantotu	Maz ticams, ka izmantotu	Neizmantotu	Neizmantotu	Noteikti izmantotu	Liekas, ka izmantotu	Noteikti izmantotu	Maz ticams, ka izmantotu	Jā	1	Jā	6	1	1	2	2	0	0	1	1	2	Jā	1
7/27/2020 22:06:50	Sieviete	1992	Nē		Mazus bērnus ārstēju reti (retāk kā reizi nedēļā)	Izgaismojums vidējā dentīna trešdaļā, Izgaismojums iekšējā dentīna trešdaļā	Ievērojams zoba audu zudums un/vai rentgenoloģiski kariesa pazīmes redzamas līdz vidējai dentīna trešdaļai., Ievērojams zoba audu zudums un / vai rentgenoloģiski kariesa pazīmes redzamas līdz iekšējai dentīna trešdaļai.	Veidotu kavitāti, izņemot tikai kariozos audus, atjaunotu ar restaurāciju	Veidotu kavitāti, izņemot tikai kariozos audus, atjaunotu ar restaurāciju	Sniegtu palīdzību tikai akūtos gadījumos	Neizmantotu	Noteikti izmantotu	Liekas, ka izmantotu	Noteikti izmantotu	Noteikti izmantotu	Neizmantotu	Liekas, ka izmantotu	Neizmantotu	Liekas, ka izmantotu	Noteikti izmantotu	Sniegtu palīdzību tikai akūtos gadījumos	Neizmantotu	Neizmantotu	Noteikti izmantotu	Noteikti izmantotu	Noteikti izmantotu	Noteikti izmantotu	Neizmantotu	Neizmantotu	Noteikti izmantotu	Neizmantotu	Noteikti izmantotu	Noteikti izmantotu	Jā	1	Jā	6	1	1	2	2	0	0	1	1	2	Jā	1
7/27/2020 22:07:27	Sieviete	2018	Nē		Ārstēju gan pieaugušos, gan bērnus	Izgaismojums ārējā dentīna trešdaļā, Izgaismojums vidējā dentīna trešdaļā, Izgaismojums iekšējā dentīna trešdaļā	Ievērojams zoba audu zudums un/vai rentgenoloģiski kariesa pazīmes redzamas līdz vidējai dentīna trešdaļai., Ievērojams zoba audu zudums un / vai rentgenoloģiski kariesa pazīmes redzamas līdz iekšējai dentīna trešdaļai.	Veidotu kavitāti, izņemot tikai kariozos audus, atjaunotu ar restaurāciju	Neveiktu nekādu ārstēšanu	Sniegtu palīdzību tikai akūtos gadījumos	Noteikti izmantotu	Noteikti izmantotu	Liekas, ka izmantotu	Noteikti izmantotu	Noteikti izmantotu	Noteikti izmantotu	Liekas, ka izmantotu	Noteikti izmantotu	Noteikti izmantotu	Noteikti izmantotu	Sniegtu plānveida palīdzību	Noteikti izmantotu	Liekas, ka izmantotu	Noteikti izmantotu	Noteikti izmantotu	Noteikti izmantotu	Noteikti izmantotu	Noteikti izmantotu	Liekas, ka izmantotu	Liekas, ka izmantotu	Noteikti izmantotu	Noteikti izmantotu	Noteikti izmantotu	Jā	1	Jā	5	2	1	2	0	1	0	1	0	2	Jā	1
7/27/2020 22:10:20	Sieviete	2005	Nē		Ārstēju gan pieaugušos, gan bērnus	Izgaismojums vidējā dentīna trešdaļā, Izgaismojums iekšējā dentīna trešdaļā	Ievērojams zoba audu zudums un/vai rentgenoloģiski kariesa pazīmes redzamas līdz vidējai dentīna trešdaļai., Ievērojams zoba audu zudums un / vai rentgenoloģiski kariesa pazīmes redzamas līdz iekšējai dentīna trešdaļai.	Veidotu kavitāti, izņemot tikai kariozos audus, atjaunotu ar restaurāciju + pārējās fisūras slēgtu ar silantu	Aplicētu fluorīdu laku	Sniegtu palīdzību tikai akūtos gadījumos	Noteikti izmantotu	Liekas, ka izmantotu	Liekas, ka izmantotu	Noteikti izmantotu	Liekas, ka izmantotu	Noteikti izmantotu	Liekas, ka izmantotu	Maz ticams, ka izmantotu	Liekas, ka izmantotu	Liekas, ka izmantotu	Sniegtu palīdzību tikai akūtos gadījumos	Noteikti izmantotu	Neizmantotu	Liekas, ka izmantotu	Liekas, ka izmantotu	Liekas, ka izmantotu	Noteikti izmantotu	Noteikti izmantotu	Neizmantotu	Liekas, ka izmantotu	Maz ticams, ka izmantotu	Liekas, ka izmantotu	Noteikti izmantotu	Jā	1	Jā	5	1	1	2	1	0	0	1	0	1	Jā	1
7/27/2020 23:25:45	Sieviete	2003	Nē		Pieņemu tikai pieaugušos vai bērnus ar pastāvīgu sakodienu	Izgaismojums ārējā dentīna trešdaļā, Izgaismojums vidējā dentīna trešdaļā, Izgaismojums iekšējā dentīna trešdaļā	Mērens zoba audu zudums un / vai rentgenoloģiski kariesa pazīmes redzamas līdz ārējai dentīna trešdaļai.Neliels zoba audu zudums ar lūzumu emaljas līmenī vai tās pārkrāsošanos, vai arī pārkrāsotas fisūras ar pelēcīgu/opakainu emalju un/vai kariozo bojajumu emaljas līmenī. Rentgenoloģiski nav novērojamas kariesa pazīmes., Ievērojams zoba audu zudums un/vai rentgenoloģiski kariesa pazīmes redzamas …	Veidotu kavitāti, izņemot tikai kariozos audus, atjaunotu ar restaurāciju	Aplicētu fluorīdu laku	Sniegtu palīdzību tikai akūtos gadījumos	Neizmantotu	Noteikti izmantotu	Liekas, ka izmantotu	Maz ticams, ka izmantotu	Maz ticams, ka izmantotu	Neizmantotu	Liekas, ka izmantotu	Maz ticams, ka izmantotu	Noteikti izmantotu	Liekas, ka izmantotu	Nesniegtu pakalpojumus vispār	Neizmantotu	Neizmantotu	Noteikti izmantotu	Liekas, ka izmantotu	Maz ticams, ka izmantotu	Liekas, ka izmantotu	Neizmantotu	Neizmantotu	Noteikti izmantotu	Maz ticams, ka izmantotu	Noteikti izmantotu	Liekas, ka izmantotu	Jā	1	Jā	8	2	3	2	1	1	1	1	0	3	Jā	3
7/27/2020 23:38:39	Vīrietis	1995	Nē		Ārstēju gan pieaugušos, gan bērnus	Izgaismojums ārējā dentīna trešdaļā, Izgaismojums vidējā dentīna trešdaļā, Izgaismojums iekšējā dentīna trešdaļā	Ievērojams zoba audu zudums un/vai rentgenoloģiski kariesa pazīmes redzamas līdz vidējai dentīna trešdaļai., Ievērojams zoba audu zudums un / vai rentgenoloģiski kariesa pazīmes redzamas līdz iekšējai dentīna trešdaļai.	Veidotu kavitāti, izņemot tikai kariozos audus, atjaunotu ar restaurāciju	Neveiktu nekādu ārstēšanu	Sniegtu palīdzību tikai akūtos gadījumos	Neizmantotu	Noteikti izmantotu	Neizmantotu	Maz ticams, ka izmantotu	Liekas, ka izmantotu	Neizmantotu	Noteikti izmantotu	Neizmantotu	Maz ticams, ka izmantotu	Liekas, ka izmantotu	Sniegtu plānveida palīdzību	Neizmantotu	Maz ticams, ka izmantotu	Noteikti izmantotu	Neizmantotu	Maz ticams, ka izmantotu	Liekas, ka izmantotu	Neizmantotu	Liekas, ka izmantotu	Noteikti izmantotu	Neizmantotu	Maz ticams, ka izmantotu	Liekas, ka izmantotu	Jā	1	Jā	5	2	1	2	0	1	0	1	0	2	Jā	1
7/28/2020 0:36:56	Sieviete	2001	Nē		Mazus bērnus ārstēju reti (retāk kā reizi nedēļā)	Izgaismojums vidējā dentīna trešdaļā, Izgaismojums iekšējā dentīna trešdaļā	Ievērojams zoba audu zudums un/vai rentgenoloģiski kariesa pazīmes redzamas līdz vidējai dentīna trešdaļai., Ievērojams zoba audu zudums un / vai rentgenoloģiski kariesa pazīmes redzamas līdz iekšējai dentīna trešdaļai.	Aplicētu fluorīdu laku	Neveiktu nekādu ārstēšanu	Sniegtu palīdzību tikai akūtos gadījumos	Maz ticams, ka izmantotu	Noteikti izmantotu	Maz ticams, ka izmantotu	Maz ticams, ka izmantotu	Maz ticams, ka izmantotu	Maz ticams, ka izmantotu	Noteikti izmantotu	Maz ticams, ka izmantotu	Maz ticams, ka izmantotu	Maz ticams, ka izmantotu	Sniegtu palīdzību tikai akūtos gadījumos	Maz ticams, ka izmantotu	Neizmantotu	Noteikti izmantotu	Maz ticams, ka izmantotu	Maz ticams, ka izmantotu	Maz ticams, ka izmantotu	Maz ticams, ka izmantotu	Neizmantotu	Noteikti izmantotu	Maz ticams, ka izmantotu	Maz ticams, ka izmantotu	Maz ticams, ka izmantotu	Jā	1	Nē	3	1	1	1	0	0	0	0	0	0	Nē	1
7/28/2020 1:14:08	Sieviete	2017	Nē		Ārstēju gan pieaugušos, gan bērnus	Izgaismojums ārējā dentīna trešdaļā, Izgaismojums vidējā dentīna trešdaļā, Izgaismojums iekšējā dentīna trešdaļā	Ievērojams zoba audu zudums un/vai rentgenoloģiski kariesa pazīmes redzamas līdz vidējai dentīna trešdaļai., Ievērojams zoba audu zudums un / vai rentgenoloģiski kariesa pazīmes redzamas līdz iekšējai dentīna trešdaļai.	Veidotu kavitāti, izņemot tikai kariozos audus, atjaunotu ar restaurāciju	Neveiktu nekādu ārstēšanu	Sniegtu palīdzību tikai akūtos gadījumos	Neizmantotu	Liekas, ka izmantotu	Maz ticams, ka izmantotu	Maz ticams, ka izmantotu	Liekas, ka izmantotu	Neizmantotu	Liekas, ka izmantotu	Maz ticams, ka izmantotu	Maz ticams, ka izmantotu	Neizmantotu	Sniegtu plānveida palīdzību	Neizmantotu	Liekas, ka izmantotu	Maz ticams, ka izmantotu	Maz ticams, ka izmantotu	Maz ticams, ka izmantotu	Liekas, ka izmantotu	Neizmantotu	Liekas, ka izmantotu	Maz ticams, ka izmantotu	Maz ticams, ka izmantotu	Maz ticams, ka izmantotu	Maz ticams, ka izmantotu	Jā	1	Jā	5	2	1	2	0	1	0	1	0	2	Jā	1
7/28/2020 8:53:09	Vīrietis	1982	Nē		Pieņemu tikai pieaugušos vai bērnus ar pastāvīgu sakodienu	Izgaismojums ārējā dentīna trešdaļā, Izgaismojums vidējā dentīna trešdaļā, Izgaismojums iekšējā dentīna trešdaļā	Ievērojams zoba audu zudums un/vai rentgenoloģiski kariesa pazīmes redzamas līdz vidējai dentīna trešdaļai., Ievērojams zoba audu zudums un / vai rentgenoloģiski kariesa pazīmes redzamas līdz iekšējai dentīna trešdaļai.	Aplicētu fluorīdu laku	Aplicētu silantu	Sniegtu palīdzību tikai akūtos gadījumos	Maz ticams, ka izmantotu	Noteikti izmantotu	Neizmantotu	Maz ticams, ka izmantotu	Noteikti izmantotu	Neizmantotu	Noteikti izmantotu	Liekas, ka izmantotu	Liekas, ka izmantotu	Maz ticams, ka izmantotu	Sniegtu palīdzību tikai akūtos gadījumos	Neizmantotu	Noteikti izmantotu	Noteikti izmantotu	Neizmantotu	Maz ticams, ka izmantotu	Maz ticams, ka izmantotu	Neizmantotu	Noteikti izmantotu	Liekas, ka izmantotu	Liekas, ka izmantotu	Maz ticams, ka izmantotu	Maz ticams, ka izmantotu	Nē	1	Jā	5	2	1	1	1	1	0	0	0	1	Jā	1
7/28/2020 9:09:16	Sieviete	1982	Jā	Zobu protēzists	Pieņemu tikai pieaugušos vai bērnus ar pastāvīgu sakodienu	Izgaismojums iekšējā emaljas daļā, Izgaismojums līdz emaljas-dentīna robežai, Izgaismojums ārējā dentīna trešdaļā, Izgaismojums vidējā dentīna trešdaļā, Izgaismojums iekšējā dentīna trešdaļā	Mērens zoba audu zudums un / vai rentgenoloģiski kariesa pazīmes redzamas līdz ārējai dentīna trešdaļai.Neliels zoba audu zudums ar lūzumu emaljas līmenī vai tās pārkrāsošanos, vai arī pārkrāsotas fisūras ar pelēcīgu/opakainu emalju un/vai kariozo bojajumu emaljas līmenī. Rentgenoloģiski nav novērojamas kariesa pazīmes., Ievērojams zoba audu zudums un/vai rentgenoloģiski kariesa pazīmes redzamas …	Neveiktu nekādu ārstēšanu	Neveiktu nekādu ārstēšanu	Sniegtu palīdzību tikai akūtos gadījumos	Maz ticams, ka izmantotu	Maz ticams, ka izmantotu	Maz ticams, ka izmantotu	Neizmantotu	Maz ticams, ka izmantotu	Maz ticams, ka izmantotu	Maz ticams, ka izmantotu	Neizmantotu	Neizmantotu	Maz ticams, ka izmantotu	Sniegtu plānveida palīdzību	Maz ticams, ka izmantotu	Neizmantotu	Maz ticams, ka izmantotu	Neizmantotu	Maz ticams, ka izmantotu	Maz ticams, ka izmantotu	Maz ticams, ka izmantotu	Neizmantotu	Maz ticams, ka izmantotu	Maz ticams, ka izmantotu	Maz ticams, ka izmantotu	Maz ticams, ka izmantotu	Jā	1	Jā	7	4	3	0	0	1	1	0	0	2	Jā	3
7/28/2020 9:15:14	Sieviete	1980	Nē		Ārstēju gan pieaugušos, gan bērnus	Izgaismojums vidējā dentīna trešdaļā, Izgaismojums iekšējā dentīna trešdaļā	Ievērojams zoba audu zudums un/vai rentgenoloģiski kariesa pazīmes redzamas līdz vidējai dentīna trešdaļai., Ievērojams zoba audu zudums un / vai rentgenoloģiski kariesa pazīmes redzamas līdz iekšējai dentīna trešdaļai.	Neveiktu nekādu ārstēšanu	Aplicētu silantu	Sniegtu palīdzību tikai akūtos gadījumos	Maz ticams, ka izmantotu	Liekas, ka izmantotu	Liekas, ka izmantotu	Noteikti izmantotu	Maz ticams, ka izmantotu	Neizmantotu	Liekas, ka izmantotu	Liekas, ka izmantotu	Liekas, ka izmantotu	Liekas, ka izmantotu	Sniegtu palīdzību tikai akūtos gadījumos	Neizmantotu	Neizmantotu	Noteikti izmantotu	Liekas, ka izmantotu	Noteikti izmantotu	Noteikti izmantotu	Neizmantotu	Neizmantotu	Liekas, ka izmantotu	Liekas, ka izmantotu	Liekas, ka izmantotu	Noteikti izmantotu	Jā	1	Nē	3	1	1	0	1	0	0	0	0	0	Nē	1
7/28/2020 9:15:27	Sieviete	2020	Nē		Ārstēju gan pieaugušos, gan bērnus	Izgaismojums vidējā dentīna trešdaļā, Izgaismojums iekšējā dentīna trešdaļā	Ievērojams zoba audu zudums un/vai rentgenoloģiski kariesa pazīmes redzamas līdz vidējai dentīna trešdaļai., Ievērojams zoba audu zudums un / vai rentgenoloģiski kariesa pazīmes redzamas līdz iekšējai dentīna trešdaļai.	Veidotu kavitāti, izņemot tikai kariozos audus, atjaunotu ar restaurāciju + pārējās fisūras slēgtu ar silantu	Aplicētu silantu	Sniegtu palīdzību tikai akūtos gadījumos	Neizmantotu	Noteikti izmantotu	Liekas, ka izmantotu	Noteikti izmantotu	Noteikti izmantotu	Neizmantotu	Noteikti izmantotu	Noteikti izmantotu	Noteikti izmantotu	Noteikti izmantotu	Sniegtu palīdzību tikai akūtos gadījumos	Neizmantotu	Maz ticams, ka izmantotu	Noteikti izmantotu	Noteikti izmantotu	Noteikti izmantotu	Noteikti izmantotu	Neizmantotu	Maz ticams, ka izmantotu	Liekas, ka izmantotu	Noteikti izmantotu	Noteikti izmantotu	Noteikti izmantotu	Jā	1	Jā	5	1	1	2	1	0	0	1	0	1	Jā	1
7/28/2020 9:16:15	Sieviete	1977	Nē		Pieņemu tikai pieaugušos vai bērnus ar pastāvīgu sakodienu	Izgaismojums iekšējā emaljas daļā, Izgaismojums līdz emaljas-dentīna robežai, Izgaismojums ārējā dentīna trešdaļā, Izgaismojums vidējā dentīna trešdaļā, Izgaismojums iekšējā dentīna trešdaļā	Mērens zoba audu zudums un / vai rentgenoloģiski kariesa pazīmes redzamas līdz ārējai dentīna trešdaļai.Neliels zoba audu zudums ar lūzumu emaljas līmenī vai tās pārkrāsošanos, vai arī pārkrāsotas fisūras ar pelēcīgu/opakainu emalju un/vai kariozo bojajumu emaljas līmenī. Rentgenoloģiski nav novērojamas kariesa pazīmes., Ievērojams zoba audu zudums un/vai rentgenoloģiski kariesa pazīmes redzamas …	Aplicētu silantu	Aplicētu silantu	Nesniegtu pakalpojumus vispār	Neizmantotu	Maz ticams, ka izmantotu	Neizmantotu	Neizmantotu	Noteikti izmantotu	Neizmantotu	Neizmantotu	Neizmantotu	Maz ticams, ka izmantotu	Liekas, ka izmantotu	Sniegtu palīdzību tikai akūtos gadījumos	Maz ticams, ka izmantotu	Maz ticams, ka izmantotu	Maz ticams, ka izmantotu	Neizmantotu	Maz ticams, ka izmantotu	Liekas, ka izmantotu	Maz ticams, ka izmantotu	Maz ticams, ka izmantotu	Maz ticams, ka izmantotu	Maz ticams, ka izmantotu	Maz ticams, ka izmantotu	Maz ticams, ka izmantotu	Jā	1	Jā	9	4	3	1	1	1	1	0	0	2	Jā	3
7/28/2020 9:18:54	Sieviete	1998	Nē		Pieņemu tikai pieaugušos vai bērnus ar pastāvīgu sakodienu	Izgaismojums vidējā dentīna trešdaļā, Izgaismojums iekšējā dentīna trešdaļā	Mērens zoba audu zudums un / vai rentgenoloģiski kariesa pazīmes redzamas līdz ārējai dentīna trešdaļai.Neliels zoba audu zudums ar lūzumu emaljas līmenī vai tās pārkrāsošanos, vai arī pārkrāsotas fisūras ar pelēcīgu/opakainu emalju un/vai kariozo bojajumu emaljas līmenī. Rentgenoloģiski nav novērojamas kariesa pazīmes., Ievērojams zoba audu zudums un/vai rentgenoloģiski kariesa pazīmes redzamas …	Aplicētu fluorīdu laku	Aplicētu fluorīdu laku	Sniegtu plānveida palīdzību	Neizmantotu	Noteikti izmantotu	Maz ticams, ka izmantotu	Liekas, ka izmantotu	Liekas, ka izmantotu	Neizmantotu	Noteikti izmantotu	Liekas, ka izmantotu	Noteikti izmantotu	Maz ticams, ka izmantotu	Sniegtu plānveida palīdzību	Neizmantotu	Neizmantotu	Noteikti izmantotu	Maz ticams, ka izmantotu	Noteikti izmantotu	Maz ticams, ka izmantotu	Neizmantotu	Maz ticams, ka izmantotu	Noteikti izmantotu	Liekas, ka izmantotu	Noteikti izmantotu	Maz ticams, ka izmantotu	Jā	1	Jā	6	1	3	1	1	0	1	0	0	1	Jā	3
7/28/2020 9:28:45	Sieviete	1992	Nē		Ārstēju gan pieaugušos, gan bērnus	Izgaismojums iekšējā dentīna trešdaļā	Ievērojams zoba audu zudums un / vai rentgenoloģiski kariesa pazīmes redzamas līdz iekšējai dentīna trešdaļai.	Veidotu kavitāti, izņemot tikai kariozos audus, atjaunotu ar restaurāciju	Veidotu kavitāti, izņemot tikai kariozos audus, atjaunotu ar restaurāciju + pārējās fisūras slēgtu ar silantu	Sniegtu palīdzību tikai akūtos gadījumos	Neizmantotu	Noteikti izmantotu	Neizmantotu	Neizmantotu	Neizmantotu	Neizmantotu	Liekas, ka izmantotu	Neizmantotu	Noteikti izmantotu	Noteikti izmantotu	Sniegtu palīdzību tikai akūtos gadījumos	Neizmantotu	Noteikti izmantotu	Noteikti izmantotu	Liekas, ka izmantotu	Maz ticams, ka izmantotu	Liekas, ka izmantotu	Neizmantotu	Noteikti izmantotu	Noteikti izmantotu	Maz ticams, ka izmantotu	Neizmantotu	Noteikti izmantotu	Jā	1	Nē	4	0	0	2	2	0	0	1	1	2	Jā	1
7/28/2020 9:29:19	Sieviete	1999	Nē		Ārstēju gan pieaugušos, gan bērnus	Izgaismojums līdz emaljas-dentīna robežai, Izgaismojums ārējā dentīna trešdaļā, Izgaismojums vidējā dentīna trešdaļā, Izgaismojums iekšējā dentīna trešdaļā	Ievērojams zoba audu zudums un/vai rentgenoloģiski kariesa pazīmes redzamas līdz vidējai dentīna trešdaļai., Ievērojams zoba audu zudums un / vai rentgenoloģiski kariesa pazīmes redzamas līdz iekšējai dentīna trešdaļai.	Veidotu kavitāti, izņemot tikai kariozos audus, atjaunotu ar restaurāciju + pārējās fisūras slēgtu ar silantu	Neveiktu nekādu ārstēšanu	Sniegtu palīdzību tikai akūtos gadījumos	Neizmantotu	Noteikti izmantotu	Maz ticams, ka izmantotu	Maz ticams, ka izmantotu	Liekas, ka izmantotu	Neizmantotu	Noteikti izmantotu	Maz ticams, ka izmantotu	Liekas, ka izmantotu	Maz ticams, ka izmantotu	Sniegtu palīdzību tikai akūtos gadījumos	Neizmantotu	Maz ticams, ka izmantotu	Noteikti izmantotu	Maz ticams, ka izmantotu	Liekas, ka izmantotu	Liekas, ka izmantotu	Neizmantotu	Maz ticams, ka izmantotu	Noteikti izmantotu	Noteikti izmantotu	Liekas, ka izmantotu	Liekas, ka izmantotu	Jā	1	Jā	6	3	1	2	0	1	0	1	0	2	Jā	1
7/28/2020 9:59:02	Sieviete	1996	Nē		Pieņemu tikai pieaugušos vai bērnus ar pastāvīgu sakodienu	Izgaismojums ārējā dentīna trešdaļā, Izgaismojums vidējā dentīna trešdaļā, Izgaismojums iekšējā dentīna trešdaļā	Ievērojams zoba audu zudums un/vai rentgenoloģiski kariesa pazīmes redzamas līdz vidējai dentīna trešdaļai., Ievērojams zoba audu zudums un / vai rentgenoloģiski kariesa pazīmes redzamas līdz iekšējai dentīna trešdaļai.	Aplicētu fluorīdu laku	Neveiktu nekādu ārstēšanu	Sniegtu palīdzību tikai akūtos gadījumos	Neizmantotu	Noteikti izmantotu	Neizmantotu	Noteikti izmantotu	Noteikti izmantotu	Neizmantotu	Noteikti izmantotu	Noteikti izmantotu	Noteikti izmantotu	Noteikti izmantotu	Sniegtu palīdzību tikai akūtos gadījumos	Neizmantotu	Neizmantotu	Noteikti izmantotu	Neizmantotu	Noteikti izmantotu	Noteikti izmantotu	Neizmantotu	Neizmantotu	Noteikti izmantotu	Noteikti izmantotu	Noteikti izmantotu	Noteikti izmantotu	Jā	1	Nē	4	2	1	1	0	1	0	0	0	1	Jā	1
7/28/2020 10:00:11	Sieviete	1993	Nē		Ārstēju gan pieaugušos, gan bērnus	Izgaismojums līdz emaljas-dentīna robežai, Izgaismojums ārējā dentīna trešdaļā, Izgaismojums vidējā dentīna trešdaļā, Izgaismojums iekšējā dentīna trešdaļā	Mērens zoba audu zudums un / vai rentgenoloģiski kariesa pazīmes redzamas līdz ārējai dentīna trešdaļai.Neliels zoba audu zudums ar lūzumu emaljas līmenī vai tās pārkrāsošanos, vai arī pārkrāsotas fisūras ar pelēcīgu/opakainu emalju un/vai kariozo bojajumu emaljas līmenī. Rentgenoloģiski nav novērojamas kariesa pazīmes., Ievērojams zoba audu zudums un/vai rentgenoloģiski kariesa pazīmes redzamas …	Aplicētu silantu	Aplicētu silantu	Nesniegtu pakalpojumus vispār	Neizmantotu	Noteikti izmantotu	Neizmantotu	Noteikti izmantotu	Noteikti izmantotu	Neizmantotu	Maz ticams, ka izmantotu	Noteikti izmantotu	Noteikti izmantotu	Noteikti izmantotu	Sniegtu plānveida palīdzību	Neizmantotu	Maz ticams, ka izmantotu	Neizmantotu	Noteikti izmantotu	Noteikti izmantotu	Noteikti izmantotu	Neizmantotu	Liekas, ka izmantotu	Maz ticams, ka izmantotu	Noteikti izmantotu	Noteikti izmantotu	Noteikti izmantotu	Jā	1	Jā	8	3	3	1	1	1	1	0	0	2	Jā	3
7/28/2020 10:00:14	Sieviete	1985	Nē		Pieņemu tikai pieaugušos vai bērnus ar pastāvīgu sakodienu	Izgaismojums ārējā dentīna trešdaļā, Izgaismojums vidējā dentīna trešdaļā, Izgaismojums iekšējā dentīna trešdaļā	Mērens zoba audu zudums un / vai rentgenoloģiski kariesa pazīmes redzamas līdz ārējai dentīna trešdaļai.Neliels zoba audu zudums ar lūzumu emaljas līmenī vai tās pārkrāsošanos, vai arī pārkrāsotas fisūras ar pelēcīgu/opakainu emalju un/vai kariozo bojajumu emaljas līmenī. Rentgenoloģiski nav novērojamas kariesa pazīmes., Ievērojams zoba audu zudums un/vai rentgenoloģiski kariesa pazīmes redzamas …	Veidotu kavitāti, izņemot tikai kariozos audus, atjaunotu ar restaurāciju + pārējās fisūras slēgtu ar silantu	Aplicētu fluorīdu laku	Sniegtu palīdzību tikai akūtos gadījumos	Neizmantotu	Liekas, ka izmantotu	Liekas, ka izmantotu	Liekas, ka izmantotu	Liekas, ka izmantotu	Neizmantotu	Noteikti izmantotu	Maz ticams, ka izmantotu	Maz ticams, ka izmantotu	Liekas, ka izmantotu	Sniegtu plānveida palīdzību	Neizmantotu	Maz ticams, ka izmantotu	Liekas, ka izmantotu	Maz ticams, ka izmantotu	Liekas, ka izmantotu	Liekas, ka izmantotu	Neizmantotu	Maz ticams, ka izmantotu	Noteikti izmantotu	Maz ticams, ka izmantotu	Maz ticams, ka izmantotu	Liekas, ka izmantotu	Jā	1	Jā	8	2	3	2	1	1	1	1	0	3	Jā	3
7/28/2020 10:32:59	Sieviete	1974	Nē		Ārstēju gan pieaugušos, gan bērnus	Izgaismojums ārējā dentīna trešdaļā, Izgaismojums vidējā dentīna trešdaļā, Izgaismojums iekšējā dentīna trešdaļā	Mērens zoba audu zudums un / vai rentgenoloģiski kariesa pazīmes redzamas līdz ārējai dentīna trešdaļai.Neliels zoba audu zudums ar lūzumu emaljas līmenī vai tās pārkrāsošanos, vai arī pārkrāsotas fisūras ar pelēcīgu/opakainu emalju un/vai kariozo bojajumu emaljas līmenī. Rentgenoloģiski nav novērojamas kariesa pazīmes., Ievērojams zoba audu zudums un/vai rentgenoloģiski kariesa pazīmes redzamas …	Veidotu kavitāti, izņemot tikai kariozos audus, atjaunotu ar restaurāciju	Veidotu kavitāti, iekļaujot visas fisūras, atjaunotu ar restaurāciju	Sniegtu palīdzību tikai akūtos gadījumos	Neizmantotu	Liekas, ka izmantotu	Neizmantotu	Neizmantotu	Neizmantotu	Neizmantotu	Maz ticams, ka izmantotu	Neizmantotu	Neizmantotu	Neizmantotu	Sniegtu palīdzību tikai akūtos gadījumos	Neizmantotu	Neizmantotu	Liekas, ka izmantotu	Neizmantotu	Neizmantotu	Neizmantotu	Neizmantotu	Neizmantotu	Liekas, ka izmantotu	Neizmantotu	Neizmantotu	Neizmantotu	Jā	1	Jā	9	2	3	2	2	1	1	1	1	4	Jā	3
7/28/2020 11:34:01	Vīrietis	1983	Nē		Mazus bērnus ārstēju reti (retāk kā reizi nedēļā)	Izgaismojums līdz emaljas-dentīna robežai, Izgaismojums ārējā dentīna trešdaļā, Izgaismojums vidējā dentīna trešdaļā, Izgaismojums iekšējā dentīna trešdaļā	Mērens zoba audu zudums un / vai rentgenoloģiski kariesa pazīmes redzamas līdz ārējai dentīna trešdaļai.Neliels zoba audu zudums ar lūzumu emaljas līmenī vai tās pārkrāsošanos, vai arī pārkrāsotas fisūras ar pelēcīgu/opakainu emalju un/vai kariozo bojajumu emaljas līmenī. Rentgenoloģiski nav novērojamas kariesa pazīmes., Ievērojams zoba audu zudums un/vai rentgenoloģiski kariesa pazīmes redzamas …	Aplicētu silantu	Aplicētu silantu	Sniegtu palīdzību tikai akūtos gadījumos	Maz ticams, ka izmantotu	Liekas, ka izmantotu	Neizmantotu	Maz ticams, ka izmantotu	Neizmantotu	Neizmantotu	Maz ticams, ka izmantotu	Maz ticams, ka izmantotu	Liekas, ka izmantotu	Maz ticams, ka izmantotu	Sniegtu palīdzību tikai akūtos gadījumos	Neizmantotu	Maz ticams, ka izmantotu	Liekas, ka izmantotu	Neizmantotu	Maz ticams, ka izmantotu	Maz ticams, ka izmantotu	Neizmantotu	Liekas, ka izmantotu	Maz ticams, ka izmantotu	Maz ticams, ka izmantotu	Liekas, ka izmantotu	Maz ticams, ka izmantotu	Jā	1	Jā	8	3	3	1	1	1	1	0	0	2	Jā	3
7/28/2020 12:51:52	Sieviete	1992	Nē		Ārstēju gan pieaugušos, gan bērnus	Izgaismojums līdz emaljas-dentīna robežai, Izgaismojums ārējā dentīna trešdaļā, Izgaismojums vidējā dentīna trešdaļā, Izgaismojums iekšējā dentīna trešdaļā	Ievērojams zoba audu zudums un/vai rentgenoloģiski kariesa pazīmes redzamas līdz vidējai dentīna trešdaļai., Ievērojams zoba audu zudums un / vai rentgenoloģiski kariesa pazīmes redzamas līdz iekšējai dentīna trešdaļai.	Aplicētu fluorīdu laku	Aplicētu fluorīdu laku	Sniegtu palīdzību tikai akūtos gadījumos	Neizmantotu	Neizmantotu	Neizmantotu	Liekas, ka izmantotu	Noteikti izmantotu	Neizmantotu	Neizmantotu	Neizmantotu	Liekas, ka izmantotu	Noteikti izmantotu	Sniegtu palīdzību tikai akūtos gadījumos	Neizmantotu	Maz ticams, ka izmantotu	Liekas, ka izmantotu	Neizmantotu	Liekas, ka izmantotu	Noteikti izmantotu	Neizmantotu	Liekas, ka izmantotu	Maz ticams, ka izmantotu	Neizmantotu	Neizmantotu	Maz ticams, ka izmantotu	Jā	1	Jā	6	3	1	1	1	1	0	0	0	1	Jā	1
7/28/2020 13:08:06	Sieviete	1975	Nē		Ārstēju gan pieaugušos, gan bērnus	Izgaismojums līdz emaljas-dentīna robežai, Izgaismojums ārējā dentīna trešdaļā	Ievērojams zoba audu zudums un/vai rentgenoloģiski kariesa pazīmes redzamas līdz vidējai dentīna trešdaļai.	Aplicētu silantu	Neveiktu nekādu ārstēšanu	Sniegtu palīdzību tikai akūtos gadījumos	Neizmantotu	Liekas, ka izmantotu	Neizmantotu	Liekas, ka izmantotu	Noteikti izmantotu	Neizmantotu	Liekas, ka izmantotu	Neizmantotu	Liekas, ka izmantotu	Neizmantotu	Sniegtu palīdzību tikai akūtos gadījumos	Neizmantotu	Maz ticams, ka izmantotu	Maz ticams, ka izmantotu	Neizmantotu	Neizmantotu	Neizmantotu	Neizmantotu	Liekas, ka izmantotu	Liekas, ka izmantotu	Liekas, ka izmantotu	Neizmantotu	Neizmantotu	Jā	1	Jā	5	3	1	1	0	1	0	0	0	1	Jā	1
7/28/2020 13:08:23	Sieviete	1987	Nē		Pieņemu tikai pieaugušos vai bērnus ar pastāvīgu sakodienu	Izgaismojums vidējā dentīna trešdaļā, Izgaismojums iekšējā dentīna trešdaļā	Ievērojams zoba audu zudums un/vai rentgenoloģiski kariesa pazīmes redzamas līdz vidējai dentīna trešdaļai., Ievērojams zoba audu zudums un / vai rentgenoloģiski kariesa pazīmes redzamas līdz iekšējai dentīna trešdaļai.	Neveiktu nekādu ārstēšanu	Neveiktu nekādu ārstēšanu	Nesniegtu pakalpojumus vispār	Neizmantotu	Liekas, ka izmantotu	Neizmantotu	Neizmantotu	Maz ticams, ka izmantotu	Neizmantotu	Liekas, ka izmantotu	Neizmantotu	Maz ticams, ka izmantotu	Maz ticams, ka izmantotu	Nesniegtu pakalpojumus vispār	Neizmantotu	Noteikti izmantotu	Liekas, ka izmantotu	Neizmantotu	Maz ticams, ka izmantotu	Maz ticams, ka izmantotu	Neizmantotu	Liekas, ka izmantotu	Liekas, ka izmantotu	Neizmantotu	Maz ticams, ka izmantotu	Maz ticams, ka izmantotu	Jā	1	Nē	2	1	1	0	0	0	0	0	0	0	Nē	1
7/28/2020 13:29:37	Sieviete	1980	Nē		Ārstēju gan pieaugušos, gan bērnus	Izgaismojums vidējā dentīna trešdaļā, Izgaismojums iekšējā dentīna trešdaļā	Ievērojams zoba audu zudums un/vai rentgenoloģiski kariesa pazīmes redzamas līdz vidējai dentīna trešdaļai., Ievērojams zoba audu zudums un / vai rentgenoloģiski kariesa pazīmes redzamas līdz iekšējai dentīna trešdaļai.	Aplicētu silantu	Neveiktu nekādu ārstēšanu	Sniegtu plānveida palīdzību	Neizmantotu	Noteikti izmantotu	Neizmantotu	Neizmantotu	Noteikti izmantotu	Neizmantotu	Neizmantotu	Liekas, ka izmantotu	Neizmantotu	Noteikti izmantotu	Sniegtu plānveida palīdzību	Neizmantotu	Neizmantotu	Noteikti izmantotu	Neizmantotu	Neizmantotu	Noteikti izmantotu	Neizmantotu	Liekas, ka izmantotu	Noteikti izmantotu	Noteikti izmantotu	Neizmantotu	Noteikti izmantotu	Jā	1	Nē	3	1	1	1	0	0	0	0	0	0	Nē	1
7/28/2020 14:20:14	Sieviete	2019	Jā	Zobu protēzists	Mazus bērnus ārstēju reti (retāk kā reizi nedēļā)	Izgaismojums līdz emaljas-dentīna robežai, Izgaismojums ārējā dentīna trešdaļā, Izgaismojums vidējā dentīna trešdaļā, Izgaismojums iekšējā dentīna trešdaļā	Ievērojams zoba audu zudums un/vai rentgenoloģiski kariesa pazīmes redzamas līdz vidējai dentīna trešdaļai., Ievērojams zoba audu zudums un / vai rentgenoloģiski kariesa pazīmes redzamas līdz iekšējai dentīna trešdaļai.	Neveiktu nekādu ārstēšanu	Neveiktu nekādu ārstēšanu	Sniegtu palīdzību tikai akūtos gadījumos	Liekas, ka izmantotu	Noteikti izmantotu	Liekas, ka izmantotu	Noteikti izmantotu	Liekas, ka izmantotu	Liekas, ka izmantotu	Noteikti izmantotu	Liekas, ka izmantotu	Noteikti izmantotu	Noteikti izmantotu	Sniegtu palīdzību tikai akūtos gadījumos	Maz ticams, ka izmantotu	Neizmantotu	Noteikti izmantotu	Liekas, ka izmantotu	Liekas, ka izmantotu	Liekas, ka izmantotu	Neizmantotu	Neizmantotu	Noteikti izmantotu	Liekas, ka izmantotu	Noteikti izmantotu	Noteikti izmantotu	Jā	1	Nē	4	3	1	0	0	1	0	0	0	1	Jā	1
7/28/2020 14:44:16	Vīrietis	1992	Nē		Pieņemu tikai pieaugušos vai bērnus ar pastāvīgu sakodienu	Izgaismojums ārējā dentīna trešdaļā, Izgaismojums vidējā dentīna trešdaļā, Izgaismojums iekšējā dentīna trešdaļā	Ievērojams zoba audu zudums un/vai rentgenoloģiski kariesa pazīmes redzamas līdz vidējai dentīna trešdaļai., Ievērojams zoba audu zudums un / vai rentgenoloģiski kariesa pazīmes redzamas līdz iekšējai dentīna trešdaļai.	Veidotu kavitāti, izņemot tikai kariozos audus, atjaunotu ar restaurāciju + pārējās fisūras slēgtu ar silantu	Neveiktu nekādu ārstēšanu	Nesniegtu pakalpojumus vispār	Maz ticams, ka izmantotu	Noteikti izmantotu	Maz ticams, ka izmantotu	Maz ticams, ka izmantotu	Maz ticams, ka izmantotu	Neizmantotu	Noteikti izmantotu	Neizmantotu	Maz ticams, ka izmantotu	Maz ticams, ka izmantotu	Nesniegtu pakalpojumus vispār	Maz ticams, ka izmantotu	Maz ticams, ka izmantotu	Noteikti izmantotu	Maz ticams, ka izmantotu	Maz ticams, ka izmantotu	Maz ticams, ka izmantotu	Neizmantotu	Maz ticams, ka izmantotu	Noteikti izmantotu	Neizmantotu	Maz ticams, ka izmantotu	Maz ticams, ka izmantotu	Jā	1	Jā	5	2	1	2	0	1	0	1	0	2	Jā	1
7/28/2020 18:09:43	Sieviete	1995	Jā	Ortodonts	Ārstēju gan pieaugušos, gan bērnus	Izgaismojums ārējā dentīna trešdaļā, Izgaismojums vidējā dentīna trešdaļā, Izgaismojums iekšējā dentīna trešdaļā	Neliels zoba audu zudums ar lūzumu emaljas līmenī vai tās pārkrāsošanos, vai arī pārkrāsotas fisūras ar pelēcīgu/opakainu emalju un/vai kariozo bojajumu emaljas līmenī. Rentgenoloģiski nav novērojamas kariesa pazīmes., Mērens zoba audu zudums un / vai rentgenoloģiski kariesa pazīmes redzamas līdz ārējai dentīna trešdaļai.Neliels zoba audu zudums ar lūzumu emaljas līmenī vai tās pārkrāsošanos, vai…	Veidotu kavitāti, izņemot tikai kariozos audus, atjaunotu ar restaurāciju + pārējās fisūras slēgtu ar silantu	Neveiktu nekādu ārstēšanu	Sniegtu palīdzību tikai akūtos gadījumos	Neizmantotu	Noteikti izmantotu	Noteikti izmantotu	Noteikti izmantotu	Liekas, ka izmantotu	Neizmantotu	Noteikti izmantotu	Neizmantotu	Maz ticams, ka izmantotu	Maz ticams, ka izmantotu	Sniegtu palīdzību tikai akūtos gadījumos	Neizmantotu	Neizmantotu	Noteikti izmantotu	Noteikti izmantotu	Noteikti izmantotu	Liekas, ka izmantotu	Neizmantotu	Neizmantotu	Noteikti izmantotu	Maz ticams, ka izmantotu	Liekas, ka izmantotu	Liekas, ka izmantotu	Jā	1	Jā	7	2	3	2	0	1	1	1	0	3	Jā	3
7/28/2020 19:10:34	Sieviete	1982	Nē		Pieņemu tikai pieaugušos vai bērnus ar pastāvīgu sakodienu	Izgaismojums ārējā dentīna trešdaļā, Izgaismojums vidējā dentīna trešdaļā, Izgaismojums iekšējā dentīna trešdaļā	Mērens zoba audu zudums un / vai rentgenoloģiski kariesa pazīmes redzamas līdz ārējai dentīna trešdaļai.Neliels zoba audu zudums ar lūzumu emaljas līmenī vai tās pārkrāsošanos, vai arī pārkrāsotas fisūras ar pelēcīgu/opakainu emalju un/vai kariozo bojajumu emaljas līmenī. Rentgenoloģiski nav novērojamas kariesa pazīmes., Ievērojams zoba audu zudums un/vai rentgenoloģiski kariesa pazīmes redzamas …	Aplicētu fluorīdu laku	Aplicētu fluorīdu laku	Nesniegtu pakalpojumus vispār	Neizmantotu	Liekas, ka izmantotu	Neizmantotu	Maz ticams, ka izmantotu	Noteikti izmantotu	Neizmantotu	Liekas, ka izmantotu	Neizmantotu	Liekas, ka izmantotu	Noteikti izmantotu	Sniegtu palīdzību tikai akūtos gadījumos	Noteikti izmantotu	Neizmantotu	Maz ticams, ka izmantotu	Neizmantotu	Neizmantotu	Noteikti izmantotu	Maz ticams, ka izmantotu	Liekas, ka izmantotu	Liekas, ka izmantotu	Neizmantotu	Neizmantotu	Noteikti izmantotu	Jā	1	Jā	7	2	3	1	1	1	1	0	0	2	Jā	3
7/28/2020 20:40:47	Sieviete	1990	Nē		Pieņemu tikai pieaugušos vai bērnus ar pastāvīgu sakodienu	Izgaismojums vidējā dentīna trešdaļā, Izgaismojums iekšējā dentīna trešdaļā	Ievērojams zoba audu zudums un/vai rentgenoloģiski kariesa pazīmes redzamas līdz vidējai dentīna trešdaļai., Ievērojams zoba audu zudums un / vai rentgenoloģiski kariesa pazīmes redzamas līdz iekšējai dentīna trešdaļai.	Aplicētu fluorīdu laku	Aplicētu silantu	Sniegtu palīdzību tikai akūtos gadījumos	Neizmantotu	Neizmantotu	Neizmantotu	Neizmantotu	Neizmantotu	Neizmantotu	Liekas, ka izmantotu	Neizmantotu	Noteikti izmantotu	Liekas, ka izmantotu	Nesniegtu pakalpojumus vispār	Neizmantotu	Neizmantotu	Neizmantotu	Neizmantotu	Neizmantotu	Neizmantotu	Neizmantotu	Maz ticams, ka izmantotu	Liekas, ka izmantotu	Neizmantotu	Noteikti izmantotu	Neizmantotu	Jā	1	Nē	4	1	1	1	1	0	0	0	0	0	Nē	1
7/28/2020 22:21:50	Sieviete	1986	Nē		Ārstēju gan pieaugušos, gan bērnus	Izgaismojums ārējā dentīna trešdaļā, Izgaismojums vidējā dentīna trešdaļā, Izgaismojums iekšējā dentīna trešdaļā	Mērens zoba audu zudums un / vai rentgenoloģiski kariesa pazīmes redzamas līdz ārējai dentīna trešdaļai.Neliels zoba audu zudums ar lūzumu emaljas līmenī vai tās pārkrāsošanos, vai arī pārkrāsotas fisūras ar pelēcīgu/opakainu emalju un/vai kariozo bojajumu emaljas līmenī. Rentgenoloģiski nav novērojamas kariesa pazīmes., Ievērojams zoba audu zudums un/vai rentgenoloģiski kariesa pazīmes redzamas …	Veidotu kavitāti, izņemot tikai kariozos audus, atjaunotu ar restaurāciju + pārējās fisūras slēgtu ar silantu	Veidotu kavitāti, izņemot tikai kariozos audus, atjaunotu ar restaurāciju + pārējās fisūras slēgtu ar silantu	Sniegtu plānveida palīdzību	Neizmantotu	Liekas, ka izmantotu	Liekas, ka izmantotu	Maz ticams, ka izmantotu	Maz ticams, ka izmantotu	Neizmantotu	Liekas, ka izmantotu	Liekas, ka izmantotu	Maz ticams, ka izmantotu	Liekas, ka izmantotu	Sniegtu plānveida palīdzību	Neizmantotu	Maz ticams, ka izmantotu	Liekas, ka izmantotu	Liekas, ka izmantotu	Maz ticams, ka izmantotu	Liekas, ka izmantotu	Neizmantotu	Maz ticams, ka izmantotu	Liekas, ka izmantotu	Liekas, ka izmantotu	Maz ticams, ka izmantotu	Liekas, ka izmantotu	Jā	1	Jā	9	2	3	2	2	1	1	1	1	4	Jā	3
7/28/2020 23:12:53	Sieviete	2007	Nē		Ārstēju gan pieaugušos, gan bērnus	Izgaismojums iekšējā emaljas daļā, Izgaismojums līdz emaljas-dentīna robežai, Izgaismojums ārējā dentīna trešdaļā, Izgaismojums vidējā dentīna trešdaļā, Izgaismojums iekšējā dentīna trešdaļā	Neliels zoba audu zudums ar lūzumu emaljas līmenī vai tās pārkrāsošanos, vai arī pārkrāsotas fisūras ar pelēcīgu/opakainu emalju un/vai kariozo bojajumu emaljas līmenī. Rentgenoloģiski nav novērojamas kariesa pazīmes., Mērens zoba audu zudums un / vai rentgenoloģiski kariesa pazīmes redzamas līdz ārējai dentīna trešdaļai.Neliels zoba audu zudums ar lūzumu emaljas līmenī vai tās pārkrāsošanos, vai…	Neveiktu nekādu ārstēšanu	Veidotu kavitāti, izņemot tikai kariozos audus, atjaunotu ar restaurāciju	Sniegtu palīdzību tikai akūtos gadījumos	Neizmantotu	Noteikti izmantotu	Neizmantotu	Maz ticams, ka izmantotu	Maz ticams, ka izmantotu	Neizmantotu	Noteikti izmantotu	Liekas, ka izmantotu	Liekas, ka izmantotu	Neizmantotu	Sniegtu palīdzību tikai akūtos gadījumos	Neizmantotu	Noteikti izmantotu	Liekas, ka izmantotu	Neizmantotu	Noteikti izmantotu	Liekas, ka izmantotu	Neizmantotu	Noteikti izmantotu	Noteikti izmantotu	Liekas, ka izmantotu	Liekas, ka izmantotu	Liekas, ka izmantotu	Jā	1	Jā	9	4	3	0	2	1	1	0	1	3	Jā	3
7/29/2020 0:10:29	Sieviete	1992	Nē		Ārstēju gan pieaugušos, gan bērnus	Izgaismojums līdz emaljas-dentīna robežai, Izgaismojums ārējā dentīna trešdaļā, Izgaismojums vidējā dentīna trešdaļā, Izgaismojums iekšējā dentīna trešdaļā	Mērens zoba audu zudums un / vai rentgenoloģiski kariesa pazīmes redzamas līdz ārējai dentīna trešdaļai.Neliels zoba audu zudums ar lūzumu emaljas līmenī vai tās pārkrāsošanos, vai arī pārkrāsotas fisūras ar pelēcīgu/opakainu emalju un/vai kariozo bojajumu emaljas līmenī. Rentgenoloģiski nav novērojamas kariesa pazīmes., Ievērojams zoba audu zudums un/vai rentgenoloģiski kariesa pazīmes redzamas …	Veidotu kavitāti, izņemot tikai kariozos audus, atjaunotu ar restaurāciju + pārējās fisūras slēgtu ar silantu	Aplicētu fluorīdu laku	Sniegtu palīdzību tikai akūtos gadījumos	Neizmantotu	Maz ticams, ka izmantotu	Maz ticams, ka izmantotu	Maz ticams, ka izmantotu	Maz ticams, ka izmantotu	Neizmantotu	Maz ticams, ka izmantotu	Maz ticams, ka izmantotu	Maz ticams, ka izmantotu	Maz ticams, ka izmantotu	Sniegtu palīdzību tikai akūtos gadījumos	Neizmantotu	Maz ticams, ka izmantotu	Maz ticams, ka izmantotu	Maz ticams, ka izmantotu	Maz ticams, ka izmantotu	Maz ticams, ka izmantotu	Neizmantotu	Maz ticams, ka izmantotu	Maz ticams, ka izmantotu	Maz ticams, ka izmantotu	Maz ticams, ka izmantotu	Maz ticams, ka izmantotu	Jā	1	Jā	9	3	3	2	1	1	1	1	0	3	Jā	3
7/29/2020 0:42:51	Sieviete	2018	Nē		Ārstēju gan pieaugušos, gan bērnus	Izgaismojums vidējā dentīna trešdaļā, Izgaismojums iekšējā dentīna trešdaļā	Ievērojams zoba audu zudums un/vai rentgenoloģiski kariesa pazīmes redzamas līdz vidējai dentīna trešdaļai., Ievērojams zoba audu zudums un / vai rentgenoloģiski kariesa pazīmes redzamas līdz iekšējai dentīna trešdaļai.	Veidotu kavitāti, izņemot tikai kariozos audus, atjaunotu ar restaurāciju	Veidotu kavitāti, izņemot tikai kariozos audus, atjaunotu ar restaurāciju + pārējās fisūras slēgtu ar silantu	Sniegtu palīdzību tikai akūtos gadījumos	Maz ticams, ka izmantotu	Noteikti izmantotu	Maz ticams, ka izmantotu	Liekas, ka izmantotu	Noteikti izmantotu	Neizmantotu	Liekas, ka izmantotu	Liekas, ka izmantotu	Liekas, ka izmantotu	Noteikti izmantotu	Sniegtu plānveida palīdzību	Maz ticams, ka izmantotu	Liekas, ka izmantotu	Noteikti izmantotu	Maz ticams, ka izmantotu	Liekas, ka izmantotu	Noteikti izmantotu	Maz ticams, ka izmantotu	Liekas, ka izmantotu	Liekas, ka izmantotu	Liekas, ka izmantotu	Liekas, ka izmantotu	Noteikti izmantotu	Jā	1	Jā	6	1	1	2	2	0	0	1	1	2	Jā	1
7/29/2020 7:38:27	Sieviete	1997	Nē		Ārstēju gan pieaugušos, gan bērnus	Izgaismojums ārējā dentīna trešdaļā, Izgaismojums vidējā dentīna trešdaļā, Izgaismojums iekšējā dentīna trešdaļā	Mērens zoba audu zudums un / vai rentgenoloģiski kariesa pazīmes redzamas līdz ārējai dentīna trešdaļai.Neliels zoba audu zudums ar lūzumu emaljas līmenī vai tās pārkrāsošanos, vai arī pārkrāsotas fisūras ar pelēcīgu/opakainu emalju un/vai kariozo bojajumu emaljas līmenī. Rentgenoloģiski nav novērojamas kariesa pazīmes., Ievērojams zoba audu zudums un/vai rentgenoloģiski kariesa pazīmes redzamas …	Veidotu kavitāti, izņemot tikai kariozos audus, atjaunotu ar restaurāciju + pārējās fisūras slēgtu ar silantu	Aplicētu silantu	Sniegtu palīdzību tikai akūtos gadījumos	Neizmantotu	Noteikti izmantotu	Noteikti izmantotu	Noteikti izmantotu	Noteikti izmantotu	Neizmantotu	Noteikti izmantotu	Noteikti izmantotu	Noteikti izmantotu	Noteikti izmantotu	Sniegtu palīdzību tikai akūtos gadījumos	Neizmantotu	Maz ticams, ka izmantotu	Noteikti izmantotu	Liekas, ka izmantotu	Noteikti izmantotu	Noteikti izmantotu	Neizmantotu	Maz ticams, ka izmantotu	Noteikti izmantotu	Noteikti izmantotu	Noteikti izmantotu	Noteikti izmantotu	Jā	1	Jā	8	2	3	2	1	1	1	1	0	3	Jā	3
7/29/2020 11:19:23	Sieviete	1989	Nē		Mazus bērnus ārstēju reti (retāk kā reizi nedēļā)	Izgaismojums līdz emaljas-dentīna robežai, Izgaismojums ārējā dentīna trešdaļā, Izgaismojums vidējā dentīna trešdaļā, Izgaismojums iekšējā dentīna trešdaļā	Ievērojams zoba audu zudums un/vai rentgenoloģiski kariesa pazīmes redzamas līdz vidējai dentīna trešdaļai., Ievērojams zoba audu zudums un / vai rentgenoloģiski kariesa pazīmes redzamas līdz iekšējai dentīna trešdaļai.	Veidotu kavitāti, izņemot tikai kariozos audus, atjaunotu ar restaurāciju + pārējās fisūras slēgtu ar silantu	Aplicētu fluorīdu laku	Sniegtu palīdzību tikai akūtos gadījumos	Neizmantotu	Noteikti izmantotu	Liekas, ka izmantotu	Noteikti izmantotu	Liekas, ka izmantotu	Neizmantotu	Noteikti izmantotu	Liekas, ka izmantotu	Liekas, ka izmantotu	Noteikti izmantotu	Sniegtu palīdzību tikai akūtos gadījumos	Neizmantotu	Maz ticams, ka izmantotu	Noteikti izmantotu	Liekas, ka izmantotu	Liekas, ka izmantotu	Noteikti izmantotu	Neizmantotu	Neizmantotu	Liekas, ka izmantotu	Maz ticams, ka izmantotu	Liekas, ka izmantotu	Noteikti izmantotu	Jā	1	Jā	7	3	1	2	1	1	0	1	0	2	Jā	1
7/29/2020 12:00:20	Sieviete	1985	Nē		Ārstēju gan pieaugušos, gan bērnus	Izgaismojums ārējā dentīna trešdaļā, Izgaismojums vidējā dentīna trešdaļā, Izgaismojums iekšējā dentīna trešdaļā	Mērens zoba audu zudums un / vai rentgenoloģiski kariesa pazīmes redzamas līdz ārējai dentīna trešdaļai.Neliels zoba audu zudums ar lūzumu emaljas līmenī vai tās pārkrāsošanos, vai arī pārkrāsotas fisūras ar pelēcīgu/opakainu emalju un/vai kariozo bojajumu emaljas līmenī. Rentgenoloģiski nav novērojamas kariesa pazīmes., Ievērojams zoba audu zudums un/vai rentgenoloģiski kariesa pazīmes redzamas …	Aplicētu fluorīdu laku	Aplicētu fluorīdu laku	Sniegtu palīdzību tikai akūtos gadījumos	Maz ticams, ka izmantotu	Maz ticams, ka izmantotu	Maz ticams, ka izmantotu	Noteikti izmantotu	Noteikti izmantotu	Maz ticams, ka izmantotu	Maz ticams, ka izmantotu	Maz ticams, ka izmantotu	Noteikti izmantotu	Noteikti izmantotu	Sniegtu palīdzību tikai akūtos gadījumos	Maz ticams, ka izmantotu	Maz ticams, ka izmantotu	Maz ticams, ka izmantotu	Maz ticams, ka izmantotu	Noteikti izmantotu	Noteikti izmantotu	Maz ticams, ka izmantotu	Maz ticams, ka izmantotu	Noteikti izmantotu	Noteikti izmantotu	Noteikti izmantotu	Noteikti izmantotu	Jā	1	Jā	7	2	3	1	1	1	1	0	0	2	Jā	3
7/29/2020 12:15:12	Sieviete	1987	Nē		Mazus bērnus ārstēju reti (retāk kā reizi nedēļā)	Izgaismojums vidējā dentīna trešdaļā, Izgaismojums iekšējā dentīna trešdaļā	Mērens zoba audu zudums un / vai rentgenoloģiski kariesa pazīmes redzamas līdz ārējai dentīna trešdaļai.Neliels zoba audu zudums ar lūzumu emaljas līmenī vai tās pārkrāsošanos, vai arī pārkrāsotas fisūras ar pelēcīgu/opakainu emalju un/vai kariozo bojajumu emaljas līmenī. Rentgenoloģiski nav novērojamas kariesa pazīmes., Ievērojams zoba audu zudums un/vai rentgenoloģiski kariesa pazīmes redzamas …	Aplicētu silantu	Aplicētu silantu	Sniegtu plānveida palīdzību	Maz ticams, ka izmantotu	Maz ticams, ka izmantotu	Neizmantotu	Maz ticams, ka izmantotu	Maz ticams, ka izmantotu	Neizmantotu	Maz ticams, ka izmantotu	Maz ticams, ka izmantotu	Maz ticams, ka izmantotu	Maz ticams, ka izmantotu	Sniegtu plānveida palīdzību	Maz ticams, ka izmantotu	Maz ticams, ka izmantotu	Maz ticams, ka izmantotu	Neizmantotu	Maz ticams, ka izmantotu	Maz ticams, ka izmantotu	Maz ticams, ka izmantotu	Maz ticams, ka izmantotu	Maz ticams, ka izmantotu	Maz ticams, ka izmantotu	Maz ticams, ka izmantotu	Maz ticams, ka izmantotu	Jā	1	Jā	6	1	3	1	1	0	1	0	0	1	Jā	3
7/29/2020 12:34:09	Vīrietis	2018	Nē		Ārstēju gan pieaugušos, gan bērnus	Izgaismojums ārējā dentīna trešdaļā, Izgaismojums vidējā dentīna trešdaļā, Izgaismojums iekšējā dentīna trešdaļā	Ievērojams zoba audu zudums un/vai rentgenoloģiski kariesa pazīmes redzamas līdz vidējai dentīna trešdaļai., Ievērojams zoba audu zudums un / vai rentgenoloģiski kariesa pazīmes redzamas līdz iekšējai dentīna trešdaļai.	Veidotu kavitāti, izņemot tikai kariozos audus, atjaunotu ar restaurāciju + pārējās fisūras slēgtu ar silantu	Aplicētu silantu	Sniegtu palīdzību tikai akūtos gadījumos	Neizmantotu	Noteikti izmantotu	Maz ticams, ka izmantotu	Liekas, ka izmantotu	Maz ticams, ka izmantotu	Neizmantotu	Noteikti izmantotu	Liekas, ka izmantotu	Liekas, ka izmantotu	Liekas, ka izmantotu	Sniegtu palīdzību tikai akūtos gadījumos	Neizmantotu	Neizmantotu	Noteikti izmantotu	Liekas, ka izmantotu	Liekas, ka izmantotu	Liekas, ka izmantotu	Neizmantotu	Neizmantotu	Noteikti izmantotu	Noteikti izmantotu	Liekas, ka izmantotu	Liekas, ka izmantotu	Jā	1	Jā	6	2	1	2	1	1	0	1	0	2	Jā	1
7/29/2020 12:42:10	Sieviete	1973	Nē		Ārstēju gan pieaugušos, gan bērnus	Izgaismojums vidējā dentīna trešdaļā, Izgaismojums iekšējā dentīna trešdaļā	Ievērojams zoba audu zudums un / vai rentgenoloģiski kariesa pazīmes redzamas līdz iekšējai dentīna trešdaļai.	Neveiktu nekādu ārstēšanu	Neveiktu nekādu ārstēšanu	Sniegtu palīdzību tikai akūtos gadījumos	Neizmantotu	Noteikti izmantotu	Maz ticams, ka izmantotu	Liekas, ka izmantotu	Noteikti izmantotu	Maz ticams, ka izmantotu	Noteikti izmantotu	Noteikti izmantotu	Liekas, ka izmantotu	Noteikti izmantotu	Sniegtu palīdzību tikai akūtos gadījumos	Maz ticams, ka izmantotu	Liekas, ka izmantotu	Noteikti izmantotu	Liekas, ka izmantotu	Noteikti izmantotu	Noteikti izmantotu	Maz ticams, ka izmantotu	Liekas, ka izmantotu	Noteikti izmantotu	Noteikti izmantotu	Liekas, ka izmantotu	Noteikti izmantotu	Jā	1	Nē	1	1	0	0	0	0	0	0	0	0	Nē	1
7/29/2020 12:48:49	Sieviete	1993	Nē		Pieņemu tikai pieaugušos vai bērnus ar pastāvīgu sakodienu	Izgaismojums vidējā dentīna trešdaļā, Izgaismojums iekšējā dentīna trešdaļā	Ievērojams zoba audu zudums un/vai rentgenoloģiski kariesa pazīmes redzamas līdz vidējai dentīna trešdaļai., Ievērojams zoba audu zudums un / vai rentgenoloģiski kariesa pazīmes redzamas līdz iekšējai dentīna trešdaļai.	Aplicētu fluorīdu laku	Neveiktu nekādu ārstēšanu	Sniegtu palīdzību tikai akūtos gadījumos	Neizmantotu	Noteikti izmantotu	Maz ticams, ka izmantotu	Liekas, ka izmantotu	Maz ticams, ka izmantotu	Neizmantotu	Noteikti izmantotu	Neizmantotu	Liekas, ka izmantotu	Noteikti izmantotu	Sniegtu palīdzību tikai akūtos gadījumos	Neizmantotu	Neizmantotu	Noteikti izmantotu	Maz ticams, ka izmantotu	Noteikti izmantotu	Liekas, ka izmantotu	Neizmantotu	Neizmantotu	Noteikti izmantotu	Maz ticams, ka izmantotu	Maz ticams, ka izmantotu	Maz ticams, ka izmantotu	Nē	1	Nē	3	1	1	1	0	0	0	0	0	0	Nē	1
7/29/2020 14:43:56	Sieviete	2010	Nē		Pieņemu tikai pieaugušos vai bērnus ar pastāvīgu sakodienu	Izgaismojums vidējā dentīna trešdaļā, Izgaismojums iekšējā dentīna trešdaļā	Ievērojams zoba audu zudums un/vai rentgenoloģiski kariesa pazīmes redzamas līdz vidējai dentīna trešdaļai., Ievērojams zoba audu zudums un / vai rentgenoloģiski kariesa pazīmes redzamas līdz iekšējai dentīna trešdaļai.	Veidotu kavitāti, iekļaujot visas fisūras, atjaunotu ar restaurāciju	Neveiktu nekādu ārstēšanu	Nesniegtu pakalpojumus vispār	Maz ticams, ka izmantotu	Neizmantotu	Neizmantotu	Liekas, ka izmantotu	Liekas, ka izmantotu	Neizmantotu	Neizmantotu	Maz ticams, ka izmantotu	Liekas, ka izmantotu	Liekas, ka izmantotu	Nesniegtu pakalpojumus vispār	Neizmantotu	Neizmantotu	Neizmantotu	Neizmantotu	Neizmantotu	Neizmantotu	Neizmantotu	Neizmantotu	Neizmantotu	Neizmantotu	Neizmantotu	Neizmantotu	Nē	1	Nē	4	1	1	2	0	0	0	1	0	1	Jā	1
7/29/2020 20:08:34	Sieviete	1996	Nē		Ārstēju gan pieaugušos, gan bērnus	Izgaismojums vidējā dentīna trešdaļā, Izgaismojums iekšējā dentīna trešdaļā	Ievērojams zoba audu zudums un/vai rentgenoloģiski kariesa pazīmes redzamas līdz vidējai dentīna trešdaļai., Ievērojams zoba audu zudums un / vai rentgenoloģiski kariesa pazīmes redzamas līdz iekšējai dentīna trešdaļai.	Veidotu kavitāti, izņemot tikai kariozos audus, atjaunotu ar restaurāciju + pārējās fisūras slēgtu ar silantu	Veidotu kavitāti, izņemot tikai kariozos audus, atjaunotu ar restaurāciju + pārējās fisūras slēgtu ar silantu	Nesniegtu pakalpojumus vispār	Neizmantotu	Noteikti izmantotu	Liekas, ka izmantotu	Noteikti izmantotu	Liekas, ka izmantotu	Neizmantotu	Noteikti izmantotu	Noteikti izmantotu	Noteikti izmantotu	Liekas, ka izmantotu	Sniegtu plānveida palīdzību	Neizmantotu	Maz ticams, ka izmantotu	Noteikti izmantotu	Maz ticams, ka izmantotu	Noteikti izmantotu	Noteikti izmantotu	Neizmantotu	Maz ticams, ka izmantotu	Noteikti izmantotu	Noteikti izmantotu	Noteikti izmantotu	Noteikti izmantotu	Nē	1	Jā	6	1	1	2	2	0	0	1	1	2	Jā	1
7/29/2020 20:44:47	Sieviete	1995	Nē		Ārstēju gan pieaugušos, gan bērnus	Izgaismojums vidējā dentīna trešdaļā, Izgaismojums iekšējā dentīna trešdaļā	Mērens zoba audu zudums un / vai rentgenoloģiski kariesa pazīmes redzamas līdz ārējai dentīna trešdaļai.Neliels zoba audu zudums ar lūzumu emaljas līmenī vai tās pārkrāsošanos, vai arī pārkrāsotas fisūras ar pelēcīgu/opakainu emalju un/vai kariozo bojajumu emaljas līmenī. Rentgenoloģiski nav novērojamas kariesa pazīmes., Ievērojams zoba audu zudums un/vai rentgenoloģiski kariesa pazīmes redzamas …	Veidotu kavitāti, izņemot tikai kariozos audus, atjaunotu ar restaurāciju	Veidotu kavitāti, izņemot tikai kariozos audus, atjaunotu ar restaurāciju	Sniegtu palīdzību tikai akūtos gadījumos	Maz ticams, ka izmantotu	Liekas, ka izmantotu	Neizmantotu	Neizmantotu	Neizmantotu	Neizmantotu	Maz ticams, ka izmantotu	Neizmantotu	Maz ticams, ka izmantotu	Maz ticams, ka izmantotu	Sniegtu palīdzību tikai akūtos gadījumos	Maz ticams, ka izmantotu	Liekas, ka izmantotu	Maz ticams, ka izmantotu	Maz ticams, ka izmantotu	Maz ticams, ka izmantotu	Neizmantotu	Neizmantotu	Liekas, ka izmantotu	Maz ticams, ka izmantotu	Maz ticams, ka izmantotu	Maz ticams, ka izmantotu	Maz ticams, ka izmantotu	Jā	1	Jā	8	1	3	2	2	0	1	1	1	3	Jā	3
7/29/2020 21:01:19	Sieviete	1998	Nē		Pieņemu tikai pieaugušos vai bērnus ar pastāvīgu sakodienu	Izgaismojums vidējā dentīna trešdaļā, Izgaismojums iekšējā dentīna trešdaļā	Ievērojams zoba audu zudums un/vai rentgenoloģiski kariesa pazīmes redzamas līdz vidējai dentīna trešdaļai., Ievērojams zoba audu zudums un / vai rentgenoloģiski kariesa pazīmes redzamas līdz iekšējai dentīna trešdaļai.	Neveiktu nekādu ārstēšanu	Neveiktu nekādu ārstēšanu	Nesniegtu pakalpojumus vispār	Neizmantotu	Maz ticams, ka izmantotu	Neizmantotu	Liekas, ka izmantotu	Liekas, ka izmantotu	Neizmantotu	Maz ticams, ka izmantotu	Neizmantotu	Maz ticams, ka izmantotu	Liekas, ka izmantotu	Nesniegtu pakalpojumus vispār	Neizmantotu	Neizmantotu	Maz ticams, ka izmantotu	Neizmantotu	Liekas, ka izmantotu	Noteikti izmantotu	Neizmantotu	Neizmantotu	Neizmantotu	Neizmantotu	Maz ticams, ka izmantotu	Noteikti izmantotu	Jā	1	Nē	2	1	1	0	0	0	0	0	0	0	Nē	1
7/29/2020 22:06:58	Sieviete	1988	Nē		Ārstēju gan pieaugušos, gan bērnus	Izgaismojums līdz emaljas-dentīna robežai, Izgaismojums ārējā dentīna trešdaļā, Izgaismojums vidējā dentīna trešdaļā, Izgaismojums iekšējā dentīna trešdaļā	Mērens zoba audu zudums un / vai rentgenoloģiski kariesa pazīmes redzamas līdz ārējai dentīna trešdaļai.Neliels zoba audu zudums ar lūzumu emaljas līmenī vai tās pārkrāsošanos, vai arī pārkrāsotas fisūras ar pelēcīgu/opakainu emalju un/vai kariozo bojajumu emaljas līmenī. Rentgenoloģiski nav novērojamas kariesa pazīmes., Ievērojams zoba audu zudums un/vai rentgenoloģiski kariesa pazīmes redzamas …	Veidotu kavitāti, izņemot tikai kariozos audus, atjaunotu ar restaurāciju + pārējās fisūras slēgtu ar silantu	Veidotu kavitāti, izņemot tikai kariozos audus, atjaunotu ar restaurāciju + pārējās fisūras slēgtu ar silantu	Sniegtu palīdzību tikai akūtos gadījumos	Maz ticams, ka izmantotu	Noteikti izmantotu	Neizmantotu	Liekas, ka izmantotu	Liekas, ka izmantotu	Maz ticams, ka izmantotu	Noteikti izmantotu	Neizmantotu	Liekas, ka izmantotu	Liekas, ka izmantotu	Nesniegtu pakalpojumus vispār	Maz ticams, ka izmantotu	Neizmantotu	Noteikti izmantotu	Neizmantotu	Liekas, ka izmantotu	Liekas, ka izmantotu	Neizmantotu	Maz ticams, ka izmantotu	Noteikti izmantotu	Neizmantotu	Liekas, ka izmantotu	Liekas, ka izmantotu	Jā	1	Jā	10	3	3	2	2	1	1	1	1	4	Jā	3
7/29/2020 22:24:03	Sieviete	2013	Nē		Mazus bērnus ārstēju reti (retāk kā reizi nedēļā)	Izgaismojums ārējā dentīna trešdaļā, Izgaismojums vidējā dentīna trešdaļā, Izgaismojums iekšējā dentīna trešdaļā	Ievērojams zoba audu zudums un/vai rentgenoloģiski kariesa pazīmes redzamas līdz vidējai dentīna trešdaļai., Ievērojams zoba audu zudums un / vai rentgenoloģiski kariesa pazīmes redzamas līdz iekšējai dentīna trešdaļai.	Veidotu kavitāti, izņemot tikai kariozos audus, atjaunotu ar restaurāciju	Neveiktu nekādu ārstēšanu	Nesniegtu pakalpojumus vispār	Neizmantotu	Liekas, ka izmantotu	Maz ticams, ka izmantotu	Liekas, ka izmantotu	Maz ticams, ka izmantotu	Neizmantotu	Liekas, ka izmantotu	Neizmantotu	Liekas, ka izmantotu	Maz ticams, ka izmantotu	Sniegtu palīdzību tikai akūtos gadījumos	Neizmantotu	Maz ticams, ka izmantotu	Liekas, ka izmantotu	Maz ticams, ka izmantotu	Liekas, ka izmantotu	Maz ticams, ka izmantotu	Neizmantotu	Maz ticams, ka izmantotu	Liekas, ka izmantotu	Maz ticams, ka izmantotu	Liekas, ka izmantotu	Maz ticams, ka izmantotu	Jā	1	Jā	5	2	1	2	0	1	0	1	0	2	Jā	1
7/30/2020 10:35:38	Sieviete	1986	Nē		Ārstēju gan pieaugušos, gan bērnus	Izgaismojums līdz emaljas-dentīna robežai	Ievērojams zoba audu zudums un/vai rentgenoloģiski kariesa pazīmes redzamas līdz vidējai dentīna trešdaļai.	Aplicētu fluorīdu laku	Aplicētu fluorīdu laku	Nesniegtu pakalpojumus vispār	Maz ticams, ka izmantotu	Noteikti izmantotu	Maz ticams, ka izmantotu	Noteikti izmantotu	Noteikti izmantotu	Neizmantotu	Liekas, ka izmantotu	Liekas, ka izmantotu	Noteikti izmantotu	Liekas, ka izmantotu	Nesniegtu pakalpojumus vispār	Neizmantotu	Maz ticams, ka izmantotu	Noteikti izmantotu	Maz ticams, ka izmantotu	Noteikti izmantotu	Noteikti izmantotu	Neizmantotu	Maz ticams, ka izmantotu	Liekas, ka izmantotu	Maz ticams, ka izmantotu	Noteikti izmantotu	Noteikti izmantotu	Jā	1	Jā	6	3	1	1	1	1	0	0	0	1	Jā	1
7/30/2020 16:34:59	Sieviete	2013	Nē		Ārstēju gan pieaugušos, gan bērnus	Izgaismojums līdz emaljas-dentīna robežai, Izgaismojums ārējā dentīna trešdaļā, Izgaismojums vidējā dentīna trešdaļā, Izgaismojums iekšējā dentīna trešdaļā	Mērens zoba audu zudums un / vai rentgenoloģiski kariesa pazīmes redzamas līdz ārējai dentīna trešdaļai.Neliels zoba audu zudums ar lūzumu emaljas līmenī vai tās pārkrāsošanos, vai arī pārkrāsotas fisūras ar pelēcīgu/opakainu emalju un/vai kariozo bojajumu emaljas līmenī. Rentgenoloģiski nav novērojamas kariesa pazīmes., Ievērojams zoba audu zudums un/vai rentgenoloģiski kariesa pazīmes redzamas …	Veidotu kavitāti, izņemot tikai kariozos audus, atjaunotu ar restaurāciju	Neveiktu nekādu ārstēšanu	Sniegtu palīdzību tikai akūtos gadījumos	Neizmantotu	Noteikti izmantotu	Neizmantotu	Noteikti izmantotu	Liekas, ka izmantotu	Neizmantotu	Noteikti izmantotu	Liekas, ka izmantotu	Liekas, ka izmantotu	Maz ticams, ka izmantotu	Sniegtu palīdzību tikai akūtos gadījumos	Neizmantotu	Liekas, ka izmantotu	Liekas, ka izmantotu	Neizmantotu	Liekas, ka izmantotu	Liekas, ka izmantotu	Neizmantotu	Liekas, ka izmantotu	Liekas, ka izmantotu	Maz ticams, ka izmantotu	Maz ticams, ka izmantotu	Maz ticams, ka izmantotu	Jā	1	Jā	8	3	3	2	0	1	1	1	0	3	Jā	3
7/30/2020 17:26:24	Sieviete	1984	Nē		Pieņemu tikai pieaugušos vai bērnus ar pastāvīgu sakodienu	Izgaismojums vidējā dentīna trešdaļā, Izgaismojums iekšējā dentīna trešdaļā	Ievērojams zoba audu zudums un/vai rentgenoloģiski kariesa pazīmes redzamas līdz vidējai dentīna trešdaļai., Ievērojams zoba audu zudums un / vai rentgenoloģiski kariesa pazīmes redzamas līdz iekšējai dentīna trešdaļai.	Aplicētu fluorīdu laku	Neveiktu nekādu ārstēšanu	Nesniegtu pakalpojumus vispār	Neizmantotu	Maz ticams, ka izmantotu	Neizmantotu	Noteikti izmantotu	Liekas, ka izmantotu	Neizmantotu	Liekas, ka izmantotu	Maz ticams, ka izmantotu	Noteikti izmantotu	Maz ticams, ka izmantotu	Sniegtu plānveida palīdzību	Neizmantotu	Maz ticams, ka izmantotu	Liekas, ka izmantotu	Neizmantotu	Noteikti izmantotu	Maz ticams, ka izmantotu	Neizmantotu	Liekas, ka izmantotu	Maz ticams, ka izmantotu	Maz ticams, ka izmantotu	Liekas, ka izmantotu	Maz ticams, ka izmantotu	Jā	1	Nē	3	1	1	1	0	0	0	0	0	0	Nē	1
7/30/2020 17:32:06	Sieviete	1986	Nē		Ārstēju gan pieaugušos, gan bērnus	Izgaismojums iekšējā dentīna trešdaļā	Ievērojams zoba audu zudums un / vai rentgenoloģiski kariesa pazīmes redzamas līdz iekšējai dentīna trešdaļai.	Aplicētu fluorīdu laku	Neveiktu nekādu ārstēšanu	Sniegtu palīdzību tikai akūtos gadījumos	Noteikti izmantotu	Liekas, ka izmantotu	Neizmantotu	Neizmantotu	Liekas, ka izmantotu	Neizmantotu	Noteikti izmantotu	Liekas, ka izmantotu	Neizmantotu	Noteikti izmantotu	Sniegtu plānveida palīdzību	Noteikti izmantotu	Noteikti izmantotu	Noteikti izmantotu	Neizmantotu	Neizmantotu	Liekas, ka izmantotu	Noteikti izmantotu	Liekas, ka izmantotu	Liekas, ka izmantotu	Noteikti izmantotu	Neizmantotu	Noteikti izmantotu	Jā	1	Nē	1	0	0	1	0	0	0	0	0	0	Nē	1
7/30/2020 18:14:39	Sieviete	2019	Nē		Ārstēju gan pieaugušos, gan bērnus	Izgaismojums vidējā dentīna trešdaļā, Izgaismojums iekšējā dentīna trešdaļā	Ievērojams zoba audu zudums un/vai rentgenoloģiski kariesa pazīmes redzamas līdz vidējai dentīna trešdaļai., Ievērojams zoba audu zudums un / vai rentgenoloģiski kariesa pazīmes redzamas līdz iekšējai dentīna trešdaļai.	Aplicētu silantu	Aplicētu silantu	Sniegtu palīdzību tikai akūtos gadījumos	Noteikti izmantotu	Noteikti izmantotu	Liekas, ka izmantotu	Maz ticams, ka izmantotu	Liekas, ka izmantotu	Liekas, ka izmantotu	Liekas, ka izmantotu	Liekas, ka izmantotu	Maz ticams, ka izmantotu	Maz ticams, ka izmantotu	Sniegtu plānveida palīdzību	Noteikti izmantotu	Liekas, ka izmantotu	Liekas, ka izmantotu	Liekas, ka izmantotu	Maz ticams, ka izmantotu	Liekas, ka izmantotu	Noteikti izmantotu	Liekas, ka izmantotu	Liekas, ka izmantotu	Liekas, ka izmantotu	Maz ticams, ka izmantotu	Liekas, ka izmantotu	Jā	1	Nē	4	1	1	1	1	0	0	0	0	0	Nē	1
7/30/2020 18:28:26	Sieviete	1995	Jā	Bērnu zobārsts	Ārstēju gan pieaugušos, gan bērnus	Izgaismojums ārējā dentīna trešdaļā	Ievērojams zoba audu zudums un/vai rentgenoloģiski kariesa pazīmes redzamas līdz vidējai dentīna trešdaļai.	Neveiktu nekādu ārstēšanu	Neveiktu nekādu ārstēšanu	Sniegtu plānveida palīdzību	Neizmantotu	Noteikti izmantotu	Maz ticams, ka izmantotu	Liekas, ka izmantotu	Liekas, ka izmantotu	Neizmantotu	Liekas, ka izmantotu	Maz ticams, ka izmantotu	Maz ticams, ka izmantotu	Maz ticams, ka izmantotu	Sniegtu plānveida palīdzību	Maz ticams, ka izmantotu	Liekas, ka izmantotu	Liekas, ka izmantotu	Maz ticams, ka izmantotu	Liekas, ka izmantotu	Maz ticams, ka izmantotu	Neizmantotu	Liekas, ka izmantotu	Liekas, ka izmantotu	Maz ticams, ka izmantotu	Liekas, ka izmantotu	Maz ticams, ka izmantotu	Jā	1	Nē	3	2	1	0	0	1	0	0	0	1	Jā	1
7/30/2020 19:09:33	Sieviete	2014	Nē		Mazus bērnus ārstēju reti (retāk kā reizi nedēļā)	Izgaismojums vidējā dentīna trešdaļā, Izgaismojums iekšējā dentīna trešdaļā	Mērens zoba audu zudums un / vai rentgenoloģiski kariesa pazīmes redzamas līdz ārējai dentīna trešdaļai.Neliels zoba audu zudums ar lūzumu emaljas līmenī vai tās pārkrāsošanos, vai arī pārkrāsotas fisūras ar pelēcīgu/opakainu emalju un/vai kariozo bojajumu emaljas līmenī. Rentgenoloģiski nav novērojamas kariesa pazīmes., Ievērojams zoba audu zudums un/vai rentgenoloģiski kariesa pazīmes redzamas …	Veidotu kavitāti, izņemot tikai kariozos audus, atjaunotu ar restaurāciju	Neveiktu nekādu ārstēšanu	Nesniegtu pakalpojumus vispār	Maz ticams, ka izmantotu	Liekas, ka izmantotu	Maz ticams, ka izmantotu	Maz ticams, ka izmantotu	Noteikti izmantotu	Neizmantotu	Liekas, ka izmantotu	Liekas, ka izmantotu	Maz ticams, ka izmantotu	Noteikti izmantotu	Nesniegtu pakalpojumus vispār	Maz ticams, ka izmantotu	Liekas, ka izmantotu	Liekas, ka izmantotu	Maz ticams, ka izmantotu	Maz ticams, ka izmantotu	Noteikti izmantotu	Neizmantotu	Liekas, ka izmantotu	Liekas, ka izmantotu	Maz ticams, ka izmantotu	Maz ticams, ka izmantotu	Noteikti izmantotu	Jā	1	Jā	6	1	3	2	0	0	1	1	0	2	Jā	3
7/30/2020 20:15:51	Sieviete	2012	Nē		Ārstēju gan pieaugušos, gan bērnus	Izgaismojums ārējā dentīna trešdaļā, Izgaismojums vidējā dentīna trešdaļā, Izgaismojums iekšējā dentīna trešdaļā	Ievērojams zoba audu zudums un/vai rentgenoloģiski kariesa pazīmes redzamas līdz vidējai dentīna trešdaļai., Ievērojams zoba audu zudums un / vai rentgenoloģiski kariesa pazīmes redzamas līdz iekšējai dentīna trešdaļai.	Veidotu kavitāti, izņemot tikai kariozos audus, atjaunotu ar restaurāciju + pārējās fisūras slēgtu ar silantu	Aplicētu silantu	Sniegtu palīdzību tikai akūtos gadījumos	Maz ticams, ka izmantotu	Noteikti izmantotu	Maz ticams, ka izmantotu	Liekas, ka izmantotu	Noteikti izmantotu	Maz ticams, ka izmantotu	Liekas, ka izmantotu	Liekas, ka izmantotu	Liekas, ka izmantotu	Noteikti izmantotu	Sniegtu palīdzību tikai akūtos gadījumos	Maz ticams, ka izmantotu	Maz ticams, ka izmantotu	Noteikti izmantotu	Liekas, ka izmantotu	Liekas, ka izmantotu	Noteikti izmantotu	Maz ticams, ka izmantotu	Maz ticams, ka izmantotu	Noteikti izmantotu	Liekas, ka izmantotu	Liekas, ka izmantotu	Noteikti izmantotu	Jā	1	Jā	6	2	1	2	1	1	0	1	0	2	Jā	1
7/30/2020 21:16:29	Sieviete	1985	Nē		Ārstēju gan pieaugušos, gan bērnus	Izgaismojums līdz emaljas-dentīna robežai, Izgaismojums ārējā dentīna trešdaļā, Izgaismojums vidējā dentīna trešdaļā, Izgaismojums iekšējā dentīna trešdaļā	Mērens zoba audu zudums un / vai rentgenoloģiski kariesa pazīmes redzamas līdz ārējai dentīna trešdaļai.Neliels zoba audu zudums ar lūzumu emaljas līmenī vai tās pārkrāsošanos, vai arī pārkrāsotas fisūras ar pelēcīgu/opakainu emalju un/vai kariozo bojajumu emaljas līmenī. Rentgenoloģiski nav novērojamas kariesa pazīmes., Ievērojams zoba audu zudums un/vai rentgenoloģiski kariesa pazīmes redzamas …	Aplicētu fluorīdu laku	Neveiktu nekādu ārstēšanu	Sniegtu palīdzību tikai akūtos gadījumos	Neizmantotu	Maz ticams, ka izmantotu	Maz ticams, ka izmantotu	Liekas, ka izmantotu	Liekas, ka izmantotu	Neizmantotu	Maz ticams, ka izmantotu	Maz ticams, ka izmantotu	Liekas, ka izmantotu	Liekas, ka izmantotu	Sniegtu palīdzību tikai akūtos gadījumos	Neizmantotu	Neizmantotu	Neizmantotu	Neizmantotu	Liekas, ka izmantotu	Liekas, ka izmantotu	Maz ticams, ka izmantotu	Maz ticams, ka izmantotu	Maz ticams, ka izmantotu	Liekas, ka izmantotu	Maz ticams, ka izmantotu	Maz ticams, ka izmantotu	Nē	1	Jā	7	3	3	1	0	1	1	0	0	2	Jā	3
7/30/2020 21:33:23	Sieviete	2006	Nē		Ārstēju gan pieaugušos, gan bērnus	Izgaismojums ārējā dentīna trešdaļā, Izgaismojums vidējā dentīna trešdaļā, Izgaismojums iekšējā dentīna trešdaļā	Ievērojams zoba audu zudums un/vai rentgenoloģiski kariesa pazīmes redzamas līdz vidējai dentīna trešdaļai., Ievērojams zoba audu zudums un / vai rentgenoloģiski kariesa pazīmes redzamas līdz iekšējai dentīna trešdaļai.	Neveiktu nekādu ārstēšanu	Neveiktu nekādu ārstēšanu	Sniegtu palīdzību tikai akūtos gadījumos	Noteikti izmantotu	Neizmantotu	Liekas, ka izmantotu	Noteikti izmantotu	Noteikti izmantotu	Noteikti izmantotu	Neizmantotu	Maz ticams, ka izmantotu	Maz ticams, ka izmantotu	Liekas, ka izmantotu	Sniegtu palīdzību tikai akūtos gadījumos	Noteikti izmantotu	Maz ticams, ka izmantotu	Neizmantotu	Liekas, ka izmantotu	Neizmantotu	Liekas, ka izmantotu	Noteikti izmantotu	Neizmantotu	Neizmantotu	Neizmantotu	Liekas, ka izmantotu	Liekas, ka izmantotu	Jā	1	Nē	3	2	1	0	0	1	0	0	0	1	Jā	1
7/30/2020 21:46:45	Sieviete	1984	Nē		Ārstēju gan pieaugušos, gan bērnus	Izgaismojums vidējā dentīna trešdaļā, Izgaismojums iekšējā dentīna trešdaļā	Ievērojams zoba audu zudums un/vai rentgenoloģiski kariesa pazīmes redzamas līdz vidējai dentīna trešdaļai., Ievērojams zoba audu zudums un / vai rentgenoloģiski kariesa pazīmes redzamas līdz iekšējai dentīna trešdaļai.	Neveiktu nekādu ārstēšanu	Neveiktu nekādu ārstēšanu	Sniegtu palīdzību tikai akūtos gadījumos	Neizmantotu	Noteikti izmantotu	Maz ticams, ka izmantotu	Liekas, ka izmantotu	Noteikti izmantotu	Neizmantotu	Noteikti izmantotu	Noteikti izmantotu	Liekas, ka izmantotu	Liekas, ka izmantotu	Sniegtu palīdzību tikai akūtos gadījumos	Neizmantotu	Maz ticams, ka izmantotu	Noteikti izmantotu	Maz ticams, ka izmantotu	Liekas, ka izmantotu	Liekas, ka izmantotu	Neizmantotu	Neizmantotu	Liekas, ka izmantotu	Liekas, ka izmantotu	Liekas, ka izmantotu	Liekas, ka izmantotu	Jā	1	Nē	2	1	1	0	0	0	0	0	0	0	Nē	1
7/31/2020 0:08:42	Sieviete	1986	Nē		Mazus bērnus ārstēju reti (retāk kā reizi nedēļā)	Izgaismojums iekšējā dentīna trešdaļā	Ievērojams zoba audu zudums un / vai rentgenoloģiski kariesa pazīmes redzamas līdz iekšējai dentīna trešdaļai.	Aplicētu silantu	Aplicētu fluorīdu laku	Sniegtu palīdzību tikai akūtos gadījumos	Neizmantotu	Noteikti izmantotu	Liekas, ka izmantotu	Noteikti izmantotu	Noteikti izmantotu	Neizmantotu	Noteikti izmantotu	Noteikti izmantotu	Noteikti izmantotu	Noteikti izmantotu	Sniegtu palīdzību tikai akūtos gadījumos	Neizmantotu	Maz ticams, ka izmantotu	Noteikti izmantotu	Maz ticams, ka izmantotu	Liekas, ka izmantotu	Liekas, ka izmantotu	Neizmantotu	Liekas, ka izmantotu	Noteikti izmantotu	Noteikti izmantotu	Noteikti izmantotu	Liekas, ka izmantotu	Jā	1	Nē	2	0	0	1	1	0	0	0	0	0	Nē	1
7/31/2020 1:35:21	Sieviete	1996	Nē		Mazus bērnus ārstēju reti (retāk kā reizi nedēļā)	Izgaismojums vidējā dentīna trešdaļā, Izgaismojums iekšējā dentīna trešdaļā	Ievērojams zoba audu zudums un/vai rentgenoloģiski kariesa pazīmes redzamas līdz vidējai dentīna trešdaļai., Ievērojams zoba audu zudums un / vai rentgenoloģiski kariesa pazīmes redzamas līdz iekšējai dentīna trešdaļai.	Neveiktu nekādu ārstēšanu	Neveiktu nekādu ārstēšanu	Nesniegtu pakalpojumus vispār	Maz ticams, ka izmantotu	Liekas, ka izmantotu	Maz ticams, ka izmantotu	Maz ticams, ka izmantotu	Noteikti izmantotu	Neizmantotu	Liekas, ka izmantotu	Noteikti izmantotu	Maz ticams, ka izmantotu	Noteikti izmantotu	Sniegtu plānveida palīdzību	Neizmantotu	Maz ticams, ka izmantotu	Liekas, ka izmantotu	Maz ticams, ka izmantotu	Maz ticams, ka izmantotu	Noteikti izmantotu	Neizmantotu	Maz ticams, ka izmantotu	Liekas, ka izmantotu	Liekas, ka izmantotu	Maz ticams, ka izmantotu	Liekas, ka izmantotu	Jā	1	Nē	2	1	1	0	0	0	0	0	0	0	Nē	1
7/31/2020 9:07:22	Sieviete	1985	Nē		Mazus bērnus ārstēju reti (retāk kā reizi nedēļā)	Izgaismojums vidējā dentīna trešdaļā, Izgaismojums iekšējā dentīna trešdaļā	Ievērojams zoba audu zudums un/vai rentgenoloģiski kariesa pazīmes redzamas līdz vidējai dentīna trešdaļai., Ievērojams zoba audu zudums un / vai rentgenoloģiski kariesa pazīmes redzamas līdz iekšējai dentīna trešdaļai.	Aplicētu fluorīdu laku	Aplicētu fluorīdu laku	Sniegtu palīdzību tikai akūtos gadījumos	Neizmantotu	Liekas, ka izmantotu	Neizmantotu	Maz ticams, ka izmantotu	Liekas, ka izmantotu	Neizmantotu	Liekas, ka izmantotu	Liekas, ka izmantotu	Maz ticams, ka izmantotu	Liekas, ka izmantotu	Sniegtu palīdzību tikai akūtos gadījumos	Neizmantotu	Neizmantotu	Liekas, ka izmantotu	Neizmantotu	Liekas, ka izmantotu	Liekas, ka izmantotu	Neizmantotu	Neizmantotu	Liekas, ka izmantotu	Liekas, ka izmantotu	Liekas, ka izmantotu	Liekas, ka izmantotu	Jā	1	Nē	4	1	1	1	1	0	0	0	0	0	Nē	1
7/31/2020 9:19:33	Sieviete	1990	Nē		Pieņemu tikai pieaugušos vai bērnus ar pastāvīgu sakodienu	Izgaismojums līdz emaljas-dentīna robežai, Izgaismojums ārējā dentīna trešdaļā, Izgaismojums vidējā dentīna trešdaļā, Izgaismojums iekšējā dentīna trešdaļā	Mērens zoba audu zudums un / vai rentgenoloģiski kariesa pazīmes redzamas līdz ārējai dentīna trešdaļai.Neliels zoba audu zudums ar lūzumu emaljas līmenī vai tās pārkrāsošanos, vai arī pārkrāsotas fisūras ar pelēcīgu/opakainu emalju un/vai kariozo bojajumu emaljas līmenī. Rentgenoloģiski nav novērojamas kariesa pazīmes., Ievērojams zoba audu zudums un/vai rentgenoloģiski kariesa pazīmes redzamas …	Neveiktu nekādu ārstēšanu	Neveiktu nekādu ārstēšanu	Nesniegtu pakalpojumus vispār	Neizmantotu	Maz ticams, ka izmantotu	Neizmantotu	Maz ticams, ka izmantotu	Neizmantotu	Neizmantotu	Maz ticams, ka izmantotu	Neizmantotu	Maz ticams, ka izmantotu	Maz ticams, ka izmantotu	Nesniegtu pakalpojumus vispār	Neizmantotu	Maz ticams, ka izmantotu	Maz ticams, ka izmantotu	Neizmantotu	Neizmantotu	Neizmantotu	Neizmantotu	Maz ticams, ka izmantotu	Maz ticams, ka izmantotu	Neizmantotu	Neizmantotu	Neizmantotu	Nē	1	Jā	6	3	3	0	0	1	1	0	0	2	Jā	3
7/31/2020 11:20:35	Sieviete	2001	Nē		Ārstēju gan pieaugušos, gan bērnus	Izgaismojums iekšējā emaljas daļā, Izgaismojums līdz emaljas-dentīna robežai, Izgaismojums ārējā dentīna trešdaļā, Izgaismojums vidējā dentīna trešdaļā	Neliels zoba audu zudums ar lūzumu emaljas līmenī vai tās pārkrāsošanos, vai arī pārkrāsotas fisūras ar pelēcīgu/opakainu emalju un/vai kariozo bojajumu emaljas līmenī. Rentgenoloģiski nav novērojamas kariesa pazīmes., Mērens zoba audu zudums un / vai rentgenoloģiski kariesa pazīmes redzamas līdz ārējai dentīna trešdaļai.Neliels zoba audu zudums ar lūzumu emaljas līmenī vai tās pārkrāsošanos, vai…	Veidotu kavitāti, izņemot tikai kariozos audus, atjaunotu ar restaurāciju + pārējās fisūras slēgtu ar silantu	Neveiktu nekādu ārstēšanu	Sniegtu palīdzību tikai akūtos gadījumos	Neizmantotu	Noteikti izmantotu	Neizmantotu	Neizmantotu	Liekas, ka izmantotu	Neizmantotu	Noteikti izmantotu	Neizmantotu	Neizmantotu	Liekas, ka izmantotu	Sniegtu palīdzību tikai akūtos gadījumos	Neizmantotu	Noteikti izmantotu	Noteikti izmantotu	Noteikti izmantotu	Neizmantotu	Neizmantotu	Neizmantotu	Noteikti izmantotu	Noteikti izmantotu	Neizmantotu	Neizmantotu	Noteikti izmantotu	Nē	1	Jā	9	4	3	2	0	1	1	1	0	3	Jā	3
7/31/2020 11:53:51	Sieviete	2018	Nē		Ārstēju gan pieaugušos, gan bērnus	Izgaismojums ārējā dentīna trešdaļā, Izgaismojums vidējā dentīna trešdaļā, Izgaismojums iekšējā dentīna trešdaļā	Ievērojams zoba audu zudums un/vai rentgenoloģiski kariesa pazīmes redzamas līdz vidējai dentīna trešdaļai., Ievērojams zoba audu zudums un / vai rentgenoloģiski kariesa pazīmes redzamas līdz iekšējai dentīna trešdaļai.	Veidotu kavitāti, izņemot tikai kariozos audus, atjaunotu ar restaurāciju + pārējās fisūras slēgtu ar silantu	Aplicētu fluorīdu laku	Nesniegtu pakalpojumus vispār	Neizmantotu	Noteikti izmantotu	Maz ticams, ka izmantotu	Noteikti izmantotu	Noteikti izmantotu	Neizmantotu	Noteikti izmantotu	Maz ticams, ka izmantotu	Liekas, ka izmantotu	Noteikti izmantotu	Nesniegtu pakalpojumus vispār	Neizmantotu	Liekas, ka izmantotu	Noteikti izmantotu	Maz ticams, ka izmantotu	Noteikti izmantotu	Noteikti izmantotu	Maz ticams, ka izmantotu	Liekas, ka izmantotu	Liekas, ka izmantotu	Liekas, ka izmantotu	Noteikti izmantotu	Noteikti izmantotu	Jā	1	Jā	6	2	1	2	1	1	0	1	0	2	Jā	1
7/31/2020 13:06:44	Sieviete	1998	Nē		Ārstēju gan pieaugušos, gan bērnus	Izgaismojums ārējā dentīna trešdaļā, Izgaismojums vidējā dentīna trešdaļā, Izgaismojums iekšējā dentīna trešdaļā	Mērens zoba audu zudums un / vai rentgenoloģiski kariesa pazīmes redzamas līdz ārējai dentīna trešdaļai.Neliels zoba audu zudums ar lūzumu emaljas līmenī vai tās pārkrāsošanos, vai arī pārkrāsotas fisūras ar pelēcīgu/opakainu emalju un/vai kariozo bojajumu emaljas līmenī. Rentgenoloģiski nav novērojamas kariesa pazīmes., Ievērojams zoba audu zudums un/vai rentgenoloģiski kariesa pazīmes redzamas …	Veidotu kavitāti, izņemot tikai kariozos audus, atjaunotu ar restaurāciju + pārējās fisūras slēgtu ar silantu	Neveiktu nekādu ārstēšanu	Sniegtu palīdzību tikai akūtos gadījumos	Neizmantotu	Noteikti izmantotu	Maz ticams, ka izmantotu	Noteikti izmantotu	Noteikti izmantotu	Neizmantotu	Liekas, ka izmantotu	Neizmantotu	Noteikti izmantotu	Noteikti izmantotu	Sniegtu palīdzību tikai akūtos gadījumos	Neizmantotu	Liekas, ka izmantotu	Liekas, ka izmantotu	Maz ticams, ka izmantotu	Noteikti izmantotu	Noteikti izmantotu	Neizmantotu	Liekas, ka izmantotu	Liekas, ka izmantotu	Neizmantotu	Liekas, ka izmantotu	Noteikti izmantotu	Nē	1	Jā	7	2	3	2	0	1	1	1	0	3	Jā	3
7/31/2020 14:02:30	Vīrietis	2019	Nē		Mazus bērnus ārstēju reti (retāk kā reizi nedēļā)	Izgaismojums iekšējā dentīna trešdaļā	Ievērojams zoba audu zudums un / vai rentgenoloģiski kariesa pazīmes redzamas līdz iekšējai dentīna trešdaļai.	Veidotu kavitāti, izņemot tikai kariozos audus, atjaunotu ar restaurāciju	Aplicētu silantu	Sniegtu palīdzību tikai akūtos gadījumos	Neizmantotu	Liekas, ka izmantotu	Maz ticams, ka izmantotu	Maz ticams, ka izmantotu	Liekas, ka izmantotu	Neizmantotu	Liekas, ka izmantotu	Maz ticams, ka izmantotu	Maz ticams, ka izmantotu	Maz ticams, ka izmantotu	Sniegtu palīdzību tikai akūtos gadījumos	Neizmantotu	Neizmantotu	Liekas, ka izmantotu	Maz ticams, ka izmantotu	Maz ticams, ka izmantotu	Liekas, ka izmantotu	Neizmantotu	Neizmantotu	Liekas, ka izmantotu	Maz ticams, ka izmantotu	Maz ticams, ka izmantotu	Liekas, ka izmantotu	Jā	1	Nē	3	0	0	2	1	0	0	1	0	1	Jā	1
7/31/2020 16:14:43	Sieviete	2003	Nē		Ārstēju gan pieaugušos, gan bērnus	Izgaismojums ārējā dentīna trešdaļā, Izgaismojums vidējā dentīna trešdaļā, Izgaismojums iekšējā dentīna trešdaļā	Ievērojams zoba audu zudums un/vai rentgenoloģiski kariesa pazīmes redzamas līdz vidējai dentīna trešdaļai., Ievērojams zoba audu zudums un / vai rentgenoloģiski kariesa pazīmes redzamas līdz iekšējai dentīna trešdaļai.	Aplicētu fluorīdu laku	Aplicētu fluorīdu laku	Sniegtu plānveida palīdzību	Neizmantotu	Noteikti izmantotu	Maz ticams, ka izmantotu	Noteikti izmantotu	Liekas, ka izmantotu	Neizmantotu	Noteikti izmantotu	Noteikti izmantotu	Noteikti izmantotu	Liekas, ka izmantotu	Sniegtu plānveida palīdzību	Neizmantotu	Liekas, ka izmantotu	Noteikti izmantotu	Maz ticams, ka izmantotu	Noteikti izmantotu	Liekas, ka izmantotu	Neizmantotu	Liekas, ka izmantotu	Noteikti izmantotu	Noteikti izmantotu	Noteikti izmantotu	Liekas, ka izmantotu	Jā	1	Jā	5	2	1	1	1	1	0	0	0	1	Jā	1
8/1/2020 9:49:04	Sieviete	2013	Nē		Ārstēju gan pieaugušos, gan bērnus	Izgaismojums ārējā dentīna trešdaļā, Izgaismojums vidējā dentīna trešdaļā, Izgaismojums iekšējā dentīna trešdaļā	Ievērojams zoba audu zudums un/vai rentgenoloģiski kariesa pazīmes redzamas līdz vidējai dentīna trešdaļai., Ievērojams zoba audu zudums un / vai rentgenoloģiski kariesa pazīmes redzamas līdz iekšējai dentīna trešdaļai.	Aplicētu silantu	Aplicētu silantu	Sniegtu palīdzību tikai akūtos gadījumos	Maz ticams, ka izmantotu	Maz ticams, ka izmantotu	Neizmantotu	Noteikti izmantotu	Noteikti izmantotu	Maz ticams, ka izmantotu	Maz ticams, ka izmantotu	Noteikti izmantotu	Noteikti izmantotu	Noteikti izmantotu	Sniegtu plānveida palīdzību	Maz ticams, ka izmantotu	Liekas, ka izmantotu	Maz ticams, ka izmantotu	Neizmantotu	Liekas, ka izmantotu	Liekas, ka izmantotu	Maz ticams, ka izmantotu	Liekas, ka izmantotu	Maz ticams, ka izmantotu	Noteikti izmantotu	Noteikti izmantotu	Noteikti izmantotu	Jā	1	Jā	5	2	1	1	1	1	0	0	0	1	Jā	1
8/1/2020 11:16:56	Sieviete	1991	Nē		Mazus bērnus ārstēju reti (retāk kā reizi nedēļā)	Izgaismojums ārējā dentīna trešdaļā, Izgaismojums vidējā dentīna trešdaļā, Izgaismojums iekšējā dentīna trešdaļā	Ievērojams zoba audu zudums un/vai rentgenoloģiski kariesa pazīmes redzamas līdz vidējai dentīna trešdaļai., Ievērojams zoba audu zudums un / vai rentgenoloģiski kariesa pazīmes redzamas līdz iekšējai dentīna trešdaļai.	Aplicētu fluorīdu laku	Aplicētu fluorīdu laku	Nesniegtu pakalpojumus vispār	Neizmantotu	Noteikti izmantotu	Neizmantotu	Noteikti izmantotu	Liekas, ka izmantotu	Neizmantotu	Noteikti izmantotu	Neizmantotu	Noteikti izmantotu	Liekas, ka izmantotu	Nesniegtu pakalpojumus vispār	Neizmantotu	Maz ticams, ka izmantotu	Noteikti izmantotu	Neizmantotu	Noteikti izmantotu	Noteikti izmantotu	Neizmantotu	Maz ticams, ka izmantotu	Noteikti izmantotu	Neizmantotu	Noteikti izmantotu	Liekas, ka izmantotu	Nē	1	Jā	5	2	1	1	1	1	0	0	0	1	Jā	1
8/1/2020 15:08:40	Sieviete	1983	Nē		Mazus bērnus ārstēju reti (retāk kā reizi nedēļā)	Izgaismojums vidējā dentīna trešdaļā, Izgaismojums iekšējā dentīna trešdaļā	Ievērojams zoba audu zudums un/vai rentgenoloģiski kariesa pazīmes redzamas līdz vidējai dentīna trešdaļai., Ievērojams zoba audu zudums un / vai rentgenoloģiski kariesa pazīmes redzamas līdz iekšējai dentīna trešdaļai.	Aplicētu fluorīdu laku	Neveiktu nekādu ārstēšanu	Sniegtu palīdzību tikai akūtos gadījumos	Neizmantotu	Liekas, ka izmantotu	Maz ticams, ka izmantotu	Liekas, ka izmantotu	Noteikti izmantotu	Neizmantotu	Maz ticams, ka izmantotu	Liekas, ka izmantotu	Liekas, ka izmantotu	Noteikti izmantotu	Sniegtu palīdzību tikai akūtos gadījumos	Neizmantotu	Maz ticams, ka izmantotu	Maz ticams, ka izmantotu	Neizmantotu	Noteikti izmantotu	Noteikti izmantotu	Neizmantotu	Liekas, ka izmantotu	Liekas, ka izmantotu	Liekas, ka izmantotu	Noteikti izmantotu	Noteikti izmantotu	Jā	1	Nē	3	1	1	1	0	0	0	0	0	0	Nē	1
8/1/2020 19:49:32	Sieviete	2018	Nē		Ārstēju gan pieaugušos, gan bērnus	Izgaismojums ārējā dentīna trešdaļā, Izgaismojums vidējā dentīna trešdaļā, Izgaismojums iekšējā dentīna trešdaļā	Neliels zoba audu zudums ar lūzumu emaljas līmenī vai tās pārkrāsošanos, vai arī pārkrāsotas fisūras ar pelēcīgu/opakainu emalju un/vai kariozo bojajumu emaljas līmenī. Rentgenoloģiski nav novērojamas kariesa pazīmes., Mērens zoba audu zudums un / vai rentgenoloģiski kariesa pazīmes redzamas līdz ārējai dentīna trešdaļai.Neliels zoba audu zudums ar lūzumu emaljas līmenī vai tās pārkrāsošanos, vai…	Veidotu kavitāti, izņemot tikai kariozos audus, atjaunotu ar restaurāciju	Veidotu kavitāti, izņemot tikai kariozos audus, atjaunotu ar restaurāciju	Sniegtu palīdzību tikai akūtos gadījumos	Liekas, ka izmantotu	Maz ticams, ka izmantotu	Liekas, ka izmantotu	Liekas, ka izmantotu	Liekas, ka izmantotu	Neizmantotu	Maz ticams, ka izmantotu	Liekas, ka izmantotu	Liekas, ka izmantotu	Liekas, ka izmantotu	Sniegtu palīdzību tikai akūtos gadījumos	Liekas, ka izmantotu	Liekas, ka izmantotu	Liekas, ka izmantotu	Liekas, ka izmantotu	Maz ticams, ka izmantotu	Maz ticams, ka izmantotu	Neizmantotu	Liekas, ka izmantotu	Liekas, ka izmantotu	Liekas, ka izmantotu	Liekas, ka izmantotu	Maz ticams, ka izmantotu	Jā	1	Jā	9	2	3	2	2	1	1	1	1	4	Jā	3
8/1/2020 21:03:53	Sieviete	1994	Nē		Ārstēju gan pieaugušos, gan bērnus	Izgaismojums ārējā dentīna trešdaļā, Izgaismojums vidējā dentīna trešdaļā, Izgaismojums iekšējā dentīna trešdaļā	Mērens zoba audu zudums un / vai rentgenoloģiski kariesa pazīmes redzamas līdz ārējai dentīna trešdaļai.Neliels zoba audu zudums ar lūzumu emaljas līmenī vai tās pārkrāsošanos, vai arī pārkrāsotas fisūras ar pelēcīgu/opakainu emalju un/vai kariozo bojajumu emaljas līmenī. Rentgenoloģiski nav novērojamas kariesa pazīmes., Ievērojams zoba audu zudums un/vai rentgenoloģiski kariesa pazīmes redzamas …	Neveiktu nekādu ārstēšanu	Neveiktu nekādu ārstēšanu	Sniegtu palīdzību tikai akūtos gadījumos	Neizmantotu	Liekas, ka izmantotu	Neizmantotu	Neizmantotu	Neizmantotu	Neizmantotu	Neizmantotu	Neizmantotu	Neizmantotu	Liekas, ka izmantotu	Sniegtu palīdzību tikai akūtos gadījumos	Neizmantotu	Liekas, ka izmantotu	Maz ticams, ka izmantotu	Neizmantotu	Neizmantotu	Liekas, ka izmantotu	Neizmantotu	Liekas, ka izmantotu	Neizmantotu	Neizmantotu	Neizmantotu	Liekas, ka izmantotu	Jā	1	Jā	5	2	3	0	0	1	1	0	0	2	Jā	3
8/2/2020 10:41:43	Sieviete	1995	Nē		Ārstēju gan pieaugušos, gan bērnus	Izgaismojums līdz emaljas-dentīna robežai, Izgaismojums ārējā dentīna trešdaļā, Izgaismojums vidējā dentīna trešdaļā, Izgaismojums iekšējā dentīna trešdaļā	Ievērojams zoba audu zudums un/vai rentgenoloģiski kariesa pazīmes redzamas līdz vidējai dentīna trešdaļai., Ievērojams zoba audu zudums un / vai rentgenoloģiski kariesa pazīmes redzamas līdz iekšējai dentīna trešdaļai.	Veidotu kavitāti, izņemot tikai kariozos audus, atjaunotu ar restaurāciju	Neveiktu nekādu ārstēšanu	Sniegtu palīdzību tikai akūtos gadījumos	Noteikti izmantotu	Neizmantotu	Neizmantotu	Neizmantotu	Neizmantotu	Noteikti izmantotu	Liekas, ka izmantotu	Neizmantotu	Neizmantotu	Neizmantotu	Sniegtu palīdzību tikai akūtos gadījumos	Liekas, ka izmantotu	Noteikti izmantotu	Noteikti izmantotu	Neizmantotu	Maz ticams, ka izmantotu	Neizmantotu	Neizmantotu	Liekas, ka izmantotu	Liekas, ka izmantotu	Neizmantotu	Neizmantotu	Neizmantotu	Jā	1	Jā	6	3	1	2	0	1	0	1	0	2	Jā	1
8/2/2020 11:19:45	Sieviete	2013	Nē		Ārstēju gan pieaugušos, gan bērnus	Izgaismojums vidējā dentīna trešdaļā, Izgaismojums iekšējā dentīna trešdaļā	Mērens zoba audu zudums un / vai rentgenoloģiski kariesa pazīmes redzamas līdz ārējai dentīna trešdaļai.Neliels zoba audu zudums ar lūzumu emaljas līmenī vai tās pārkrāsošanos, vai arī pārkrāsotas fisūras ar pelēcīgu/opakainu emalju un/vai kariozo bojajumu emaljas līmenī. Rentgenoloģiski nav novērojamas kariesa pazīmes., Ievērojams zoba audu zudums un/vai rentgenoloģiski kariesa pazīmes redzamas …	Aplicētu fluorīdu laku	Neveiktu nekādu ārstēšanu	Nesniegtu pakalpojumus vispār	Neizmantotu	Maz ticams, ka izmantotu	Neizmantotu	Maz ticams, ka izmantotu	Maz ticams, ka izmantotu	Neizmantotu	Maz ticams, ka izmantotu	Neizmantotu	Neizmantotu	Neizmantotu	Nesniegtu pakalpojumus vispār	Neizmantotu	Noteikti izmantotu	Maz ticams, ka izmantotu	Maz ticams, ka izmantotu	Maz ticams, ka izmantotu	Neizmantotu	Neizmantotu	Noteikti izmantotu	Maz ticams, ka izmantotu	Neizmantotu	Maz ticams, ka izmantotu	Neizmantotu	Nē	1	Jā	5	1	3	1	0	0	1	0	0	1	Jā	3
8/2/2020 17:06:42	Sieviete	2013	Nē		Mazus bērnus ārstēju reti (retāk kā reizi nedēļā)	Izgaismojums vidējā dentīna trešdaļā, Izgaismojums iekšējā dentīna trešdaļā	Ievērojams zoba audu zudums un/vai rentgenoloģiski kariesa pazīmes redzamas līdz vidējai dentīna trešdaļai., Ievērojams zoba audu zudums un / vai rentgenoloģiski kariesa pazīmes redzamas līdz iekšējai dentīna trešdaļai.	Aplicētu fluorīdu laku	Veidotu kavitāti, iekļaujot visas fisūras, atjaunotu ar restaurāciju	Sniegtu palīdzību tikai akūtos gadījumos	Neizmantotu	Liekas, ka izmantotu	Neizmantotu	Liekas, ka izmantotu	Liekas, ka izmantotu	Neizmantotu	Maz ticams, ka izmantotu	Maz ticams, ka izmantotu	Liekas, ka izmantotu	Liekas, ka izmantotu	Sniegtu palīdzību tikai akūtos gadījumos	Neizmantotu	Neizmantotu	Maz ticams, ka izmantotu	Maz ticams, ka izmantotu	Liekas, ka izmantotu	Liekas, ka izmantotu	Neizmantotu	Neizmantotu	Maz ticams, ka izmantotu	Neizmantotu	Liekas, ka izmantotu	Liekas, ka izmantotu	Jā	1	Jā	5	1	1	1	2	0	0	0	1	1	Jā	1
8/2/2020 17:30:10	Sieviete	2013	Nē		Mazus bērnus ārstēju reti (retāk kā reizi nedēļā)	Izgaismojums vidējā dentīna trešdaļā, Izgaismojums iekšējā dentīna trešdaļā	Ievērojams zoba audu zudums un/vai rentgenoloģiski kariesa pazīmes redzamas līdz vidējai dentīna trešdaļai., Ievērojams zoba audu zudums un / vai rentgenoloģiski kariesa pazīmes redzamas līdz iekšējai dentīna trešdaļai.	Aplicētu fluorīdu laku	Veidotu kavitāti, iekļaujot visas fisūras, atjaunotu ar restaurāciju	Sniegtu palīdzību tikai akūtos gadījumos	Neizmantotu	Liekas, ka izmantotu	Neizmantotu	Liekas, ka izmantotu	Liekas, ka izmantotu	Neizmantotu	Maz ticams, ka izmantotu	Maz ticams, ka izmantotu	Liekas, ka izmantotu	Liekas, ka izmantotu	Sniegtu palīdzību tikai akūtos gadījumos	Neizmantotu	Neizmantotu	Maz ticams, ka izmantotu	Maz ticams, ka izmantotu	Liekas, ka izmantotu	Liekas, ka izmantotu	Neizmantotu	Neizmantotu	Maz ticams, ka izmantotu	Neizmantotu	Liekas, ka izmantotu	Liekas, ka izmantotu	Jā	1	Jā	5	1	1	1	2	0	0	0	1	1	Jā	1
8/2/2020 17:32:25	Sieviete	1981	Nē		Pieņemu tikai pieaugušos vai bērnus ar pastāvīgu sakodienu	Izgaismojums līdz emaljas-dentīna robežai, Izgaismojums ārējā dentīna trešdaļā, Izgaismojums vidējā dentīna trešdaļā, Izgaismojums iekšējā dentīna trešdaļā	Mērens zoba audu zudums un / vai rentgenoloģiski kariesa pazīmes redzamas līdz ārējai dentīna trešdaļai.Neliels zoba audu zudums ar lūzumu emaljas līmenī vai tās pārkrāsošanos, vai arī pārkrāsotas fisūras ar pelēcīgu/opakainu emalju un/vai kariozo bojajumu emaljas līmenī. Rentgenoloģiski nav novērojamas kariesa pazīmes., Ievērojams zoba audu zudums un/vai rentgenoloģiski kariesa pazīmes redzamas …	Veidotu kavitāti, izņemot tikai kariozos audus, atjaunotu ar restaurāciju	Veidotu kavitāti, izņemot tikai kariozos audus, atjaunotu ar restaurāciju	Sniegtu plānveida palīdzību	Neizmantotu	Liekas, ka izmantotu	Neizmantotu	Liekas, ka izmantotu	Noteikti izmantotu	Neizmantotu	Noteikti izmantotu	Noteikti izmantotu	Noteikti izmantotu	Noteikti izmantotu	Sniegtu plānveida palīdzību	Neizmantotu	Liekas, ka izmantotu	Noteikti izmantotu	Neizmantotu	Liekas, ka izmantotu	Liekas, ka izmantotu	Neizmantotu	Liekas, ka izmantotu	Liekas, ka izmantotu	Liekas, ka izmantotu	Liekas, ka izmantotu	Liekas, ka izmantotu	Jā	1	Jā	10	3	3	2	2	1	1	1	1	4	Jā	3
8/2/2020 21:56:29	Sieviete	2015	Nē		Ārstēju gan pieaugušos, gan bērnus	Izgaismojums iekšējā dentīna trešdaļā	Ievērojams zoba audu zudums un / vai rentgenoloģiski kariesa pazīmes redzamas līdz iekšējai dentīna trešdaļai.	Veidotu kavitāti, izņemot tikai kariozos audus, atjaunotu ar restaurāciju	Aplicētu fluorīdu laku	Sniegtu palīdzību tikai akūtos gadījumos	Neizmantotu	Noteikti izmantotu	Maz ticams, ka izmantotu	Noteikti izmantotu	Noteikti izmantotu	Neizmantotu	Noteikti izmantotu	Liekas, ka izmantotu	Noteikti izmantotu	Noteikti izmantotu	Sniegtu palīdzību tikai akūtos gadījumos	Neizmantotu	Maz ticams, ka izmantotu	Noteikti izmantotu	Maz ticams, ka izmantotu	Noteikti izmantotu	Noteikti izmantotu	Neizmantotu	Maz ticams, ka izmantotu	Noteikti izmantotu	Noteikti izmantotu	Noteikti izmantotu	Noteikti izmantotu	Jā	1	Nē	3	0	0	2	1	0	0	1	0	1	Jā	1
8/2/2020 22:08:25	Sieviete	2005	Nē		Pieņemu tikai pieaugušos vai bērnus ar pastāvīgu sakodienu	Izgaismojums vidējā dentīna trešdaļā, Izgaismojums iekšējā dentīna trešdaļā	Ievērojams zoba audu zudums un/vai rentgenoloģiski kariesa pazīmes redzamas līdz vidējai dentīna trešdaļai., Ievērojams zoba audu zudums un / vai rentgenoloģiski kariesa pazīmes redzamas līdz iekšējai dentīna trešdaļai.	Aplicētu fluorīdu laku	Neveiktu nekādu ārstēšanu	Nesniegtu pakalpojumus vispār	Neizmantotu	Liekas, ka izmantotu	Noteikti izmantotu	Noteikti izmantotu	Noteikti izmantotu	Neizmantotu	Noteikti izmantotu	Liekas, ka izmantotu	Noteikti izmantotu	Noteikti izmantotu	Sniegtu palīdzību tikai akūtos gadījumos	Neizmantotu	Neizmantotu	Noteikti izmantotu	Noteikti izmantotu	Noteikti izmantotu	Noteikti izmantotu	Neizmantotu	Neizmantotu	Noteikti izmantotu	Liekas, ka izmantotu	Noteikti izmantotu	Noteikti izmantotu	Jā	1	Nē	3	1	1	1	0	0	0	0	0	0	Nē	1
8/3/2020 0:58:26	Sieviete	2015	Nē		Mazus bērnus ārstēju reti (retāk kā reizi nedēļā)	Izgaismojums iekšējā dentīna trešdaļā	Ievērojams zoba audu zudums un / vai rentgenoloģiski kariesa pazīmes redzamas līdz iekšējai dentīna trešdaļai.	Aplicētu silantu	Neveiktu nekādu ārstēšanu	Sniegtu palīdzību tikai akūtos gadījumos	Neizmantotu	Maz ticams, ka izmantotu	Neizmantotu	Neizmantotu	Neizmantotu	Neizmantotu	Liekas, ka izmantotu	Neizmantotu	Neizmantotu	Neizmantotu	Sniegtu palīdzību tikai akūtos gadījumos	Neizmantotu	Neizmantotu	Neizmantotu	Neizmantotu	Neizmantotu	Neizmantotu	Neizmantotu	Maz ticams, ka izmantotu	Neizmantotu	Neizmantotu	Neizmantotu	Neizmantotu	Jā	1	Nē	1	0	0	1	0	0	0	0	0	0	Nē	1
8/3/2020 0:58:31	Sieviete	2015	Nē		Mazus bērnus ārstēju reti (retāk kā reizi nedēļā)	Izgaismojums iekšējā dentīna trešdaļā	Ievērojams zoba audu zudums un / vai rentgenoloģiski kariesa pazīmes redzamas līdz iekšējai dentīna trešdaļai.	Aplicētu silantu	Neveiktu nekādu ārstēšanu	Sniegtu palīdzību tikai akūtos gadījumos	Neizmantotu	Maz ticams, ka izmantotu	Neizmantotu	Neizmantotu	Neizmantotu	Neizmantotu	Liekas, ka izmantotu	Neizmantotu	Neizmantotu	Neizmantotu	Sniegtu palīdzību tikai akūtos gadījumos	Neizmantotu	Neizmantotu	Neizmantotu	Neizmantotu	Neizmantotu	Neizmantotu	Neizmantotu	Maz ticams, ka izmantotu	Neizmantotu	Neizmantotu	Neizmantotu	Neizmantotu	Jā	1	Nē	1	0	0	1	0	0	0	0	0	0	Nē	1
8/3/2020 15:58:10	Sieviete	2005	Nē		Mazus bērnus ārstēju reti (retāk kā reizi nedēļā)	Izgaismojums ārējā dentīna trešdaļā, Izgaismojums vidējā dentīna trešdaļā, Izgaismojums iekšējā dentīna trešdaļā	Mērens zoba audu zudums un / vai rentgenoloģiski kariesa pazīmes redzamas līdz ārējai dentīna trešdaļai.Neliels zoba audu zudums ar lūzumu emaljas līmenī vai tās pārkrāsošanos, vai arī pārkrāsotas fisūras ar pelēcīgu/opakainu emalju un/vai kariozo bojajumu emaljas līmenī. Rentgenoloģiski nav novērojamas kariesa pazīmes., Ievērojams zoba audu zudums un/vai rentgenoloģiski kariesa pazīmes redzamas …	Veidotu kavitāti, izņemot tikai kariozos audus, atjaunotu ar restaurāciju	Neveiktu nekādu ārstēšanu	Sniegtu palīdzību tikai akūtos gadījumos	Neizmantotu	Noteikti izmantotu	Maz ticams, ka izmantotu	Noteikti izmantotu	Noteikti izmantotu	Neizmantotu	Noteikti izmantotu	Neizmantotu	Noteikti izmantotu	Noteikti izmantotu	Sniegtu palīdzību tikai akūtos gadījumos	Neizmantotu	Neizmantotu	Noteikti izmantotu	Neizmantotu	Noteikti izmantotu	Noteikti izmantotu	Neizmantotu	Neizmantotu	Noteikti izmantotu	Neizmantotu	Noteikti izmantotu	Noteikti izmantotu	Jā	1	Jā	7	2	3	2	0	1	1	1	0	3	Jā	3
8/3/2020 18:55:41	Sieviete	2014	Nē		Ārstēju gan pieaugušos, gan bērnus	Izgaismojums ārējā dentīna trešdaļā, Izgaismojums vidējā dentīna trešdaļā, Izgaismojums iekšējā dentīna trešdaļā	Mērens zoba audu zudums un / vai rentgenoloģiski kariesa pazīmes redzamas līdz ārējai dentīna trešdaļai.Neliels zoba audu zudums ar lūzumu emaljas līmenī vai tās pārkrāsošanos, vai arī pārkrāsotas fisūras ar pelēcīgu/opakainu emalju un/vai kariozo bojajumu emaljas līmenī. Rentgenoloģiski nav novērojamas kariesa pazīmes., Ievērojams zoba audu zudums un/vai rentgenoloģiski kariesa pazīmes redzamas …	Veidotu kavitāti, izņemot tikai kariozos audus, atjaunotu ar restaurāciju	Veidotu kavitāti, izņemot tikai kariozos audus, atjaunotu ar restaurāciju	Sniegtu palīdzību tikai akūtos gadījumos	Neizmantotu	Neizmantotu	Neizmantotu	Maz ticams, ka izmantotu	Liekas, ka izmantotu	Neizmantotu	Neizmantotu	Liekas, ka izmantotu	Liekas, ka izmantotu	Liekas, ka izmantotu	Sniegtu palīdzību tikai akūtos gadījumos	Neizmantotu	Liekas, ka izmantotu	Neizmantotu	Neizmantotu	Neizmantotu	Maz ticams, ka izmantotu	Neizmantotu	Liekas, ka izmantotu	Neizmantotu	Maz ticams, ka izmantotu	Maz ticams, ka izmantotu	Maz ticams, ka izmantotu	Nē	1	Jā	9	2	3	2	2	1	1	1	1	4	Jā	3
8/3/2020 21:11:41	Sieviete	1988	Nē		Ārstēju gan pieaugušos, gan bērnus	Izgaismojums ārējā dentīna trešdaļā, Izgaismojums vidējā dentīna trešdaļā, Izgaismojums iekšējā dentīna trešdaļā	Mērens zoba audu zudums un / vai rentgenoloģiski kariesa pazīmes redzamas līdz ārējai dentīna trešdaļai.Neliels zoba audu zudums ar lūzumu emaljas līmenī vai tās pārkrāsošanos, vai arī pārkrāsotas fisūras ar pelēcīgu/opakainu emalju un/vai kariozo bojajumu emaljas līmenī. Rentgenoloģiski nav novērojamas kariesa pazīmes., Ievērojams zoba audu zudums un/vai rentgenoloģiski kariesa pazīmes redzamas …	Veidotu kavitāti, izņemot tikai kariozos audus, atjaunotu ar restaurāciju + pārējās fisūras slēgtu ar silantu	Veidotu kavitāti, izņemot tikai kariozos audus, atjaunotu ar restaurāciju + pārējās fisūras slēgtu ar silantu	Sniegtu palīdzību tikai akūtos gadījumos	Neizmantotu	Liekas, ka izmantotu	Maz ticams, ka izmantotu	Liekas, ka izmantotu	Liekas, ka izmantotu	Neizmantotu	Maz ticams, ka izmantotu	Maz ticams, ka izmantotu	Liekas, ka izmantotu	Liekas, ka izmantotu	Sniegtu palīdzību tikai akūtos gadījumos	Neizmantotu	Maz ticams, ka izmantotu	Liekas, ka izmantotu	Maz ticams, ka izmantotu	Liekas, ka izmantotu	Liekas, ka izmantotu	Neizmantotu	Maz ticams, ka izmantotu	Maz ticams, ka izmantotu	Maz ticams, ka izmantotu	Liekas, ka izmantotu	Liekas, ka izmantotu	Jā	1	Jā	9	2	3	2	2	1	1	1	1	4	Jā	3
8/4/2020 18:10:35	Sieviete	1984	Nē		Ārstēju gan pieaugušos, gan bērnus	Izgaismojums ārējā dentīna trešdaļā, Izgaismojums vidējā dentīna trešdaļā, Izgaismojums iekšējā dentīna trešdaļā	Ievērojams zoba audu zudums un/vai rentgenoloģiski kariesa pazīmes redzamas līdz vidējai dentīna trešdaļai., Ievērojams zoba audu zudums un / vai rentgenoloģiski kariesa pazīmes redzamas līdz iekšējai dentīna trešdaļai.	Neveiktu nekādu ārstēšanu	Veidotu kavitāti, iekļaujot visas fisūras, atjaunotu ar restaurāciju	Sniegtu palīdzību tikai akūtos gadījumos	Neizmantotu	Liekas, ka izmantotu	Maz ticams, ka izmantotu	Liekas, ka izmantotu	Neizmantotu	Neizmantotu	Liekas, ka izmantotu	Neizmantotu	Liekas, ka izmantotu	Maz ticams, ka izmantotu	Sniegtu palīdzību tikai akūtos gadījumos	Neizmantotu	Maz ticams, ka izmantotu	Maz ticams, ka izmantotu	Neizmantotu	Maz ticams, ka izmantotu	Maz ticams, ka izmantotu	Neizmantotu	Neizmantotu	Maz ticams, ka izmantotu	Neizmantotu	Maz ticams, ka izmantotu	Neizmantotu	Jā	1	Jā	5	2	1	0	2	1	0	0	1	2	Jā	1
8/5/2020 13:29:27	Sieviete	2013	Nē		Ārstēju gan pieaugušos, gan bērnus	Izgaismojums iekšējā dentīna trešdaļā	Ievērojams zoba audu zudums un/vai rentgenoloģiski kariesa pazīmes redzamas līdz vidējai dentīna trešdaļai., Ievērojams zoba audu zudums un / vai rentgenoloģiski kariesa pazīmes redzamas līdz iekšējai dentīna trešdaļai.	Aplicētu fluorīdu laku	Aplicētu fluorīdu laku	Sniegtu plānveida palīdzību	Neizmantotu	Noteikti izmantotu	Liekas, ka izmantotu	Noteikti izmantotu	Noteikti izmantotu	Neizmantotu	Noteikti izmantotu	Noteikti izmantotu	Liekas, ka izmantotu	Noteikti izmantotu	Sniegtu plānveida palīdzību	Neizmantotu	Liekas, ka izmantotu	Noteikti izmantotu	Liekas, ka izmantotu	Noteikti izmantotu	Noteikti izmantotu	Neizmantotu	Liekas, ka izmantotu	Liekas, ka izmantotu	Noteikti izmantotu	Noteikti izmantotu	Noteikti izmantotu	Nē	1	Nē	3	0	1	1	1	0	0	0	0	0	Nē	1
8/5/2020 22:42:51	Sieviete	1994	Nē		Ārstēju gan pieaugušos, gan bērnus	Izgaismojums līdz emaljas-dentīna robežai, Izgaismojums ārējā dentīna trešdaļā, Izgaismojums vidējā dentīna trešdaļā, Izgaismojums iekšējā dentīna trešdaļā	Ievērojams zoba audu zudums un/vai rentgenoloģiski kariesa pazīmes redzamas līdz vidējai dentīna trešdaļai., Ievērojams zoba audu zudums un / vai rentgenoloģiski kariesa pazīmes redzamas līdz iekšējai dentīna trešdaļai.	Veidotu kavitāti, izņemot tikai kariozos audus, atjaunotu ar restaurāciju + pārējās fisūras slēgtu ar silantu	Neveiktu nekādu ārstēšanu	Sniegtu palīdzību tikai akūtos gadījumos	Neizmantotu	Liekas, ka izmantotu	Liekas, ka izmantotu	Noteikti izmantotu	Maz ticams, ka izmantotu	Neizmantotu	Liekas, ka izmantotu	Liekas, ka izmantotu	Maz ticams, ka izmantotu	Maz ticams, ka izmantotu	Sniegtu plānveida palīdzību	Maz ticams, ka izmantotu	Neizmantotu	Noteikti izmantotu	Noteikti izmantotu	Liekas, ka izmantotu	Maz ticams, ka izmantotu	Maz ticams, ka izmantotu	Maz ticams, ka izmantotu	Noteikti izmantotu	Liekas, ka izmantotu	Liekas, ka izmantotu	Maz ticams, ka izmantotu	Jā	1	Jā	6	3	1	2	0	1	0	1	0	2	Jā	1
8/6/2020 10:01:29	Sieviete	2011	Nē		Pieņemu tikai pieaugušos vai bērnus ar pastāvīgu sakodienu	Izgaismojums vidējā dentīna trešdaļā, Izgaismojums iekšējā dentīna trešdaļā	Ievērojams zoba audu zudums un/vai rentgenoloģiski kariesa pazīmes redzamas līdz vidējai dentīna trešdaļai., Ievērojams zoba audu zudums un / vai rentgenoloģiski kariesa pazīmes redzamas līdz iekšējai dentīna trešdaļai.	Veidotu kavitāti, izņemot tikai kariozos audus, atjaunotu ar restaurāciju + pārējās fisūras slēgtu ar silantu	Aplicētu fluorīdu laku	Sniegtu palīdzību tikai akūtos gadījumos	Maz ticams, ka izmantotu	Maz ticams, ka izmantotu	Maz ticams, ka izmantotu	Maz ticams, ka izmantotu	Maz ticams, ka izmantotu	Neizmantotu	Neizmantotu	Neizmantotu	Neizmantotu	Neizmantotu	Nesniegtu pakalpojumus vispār	Neizmantotu	Neizmantotu	Neizmantotu	Neizmantotu	Neizmantotu	Neizmantotu	Neizmantotu	Neizmantotu	Neizmantotu	Neizmantotu	Neizmantotu	Neizmantotu	Jā	1	Jā	5	1	1	2	1	0	0	1	0	1	Jā	1
8/6/2020 15:53:05	Sieviete	2009	Nē		Ārstēju gan pieaugušos, gan bērnus	Izgaismojums ārējā dentīna trešdaļā, Izgaismojums vidējā dentīna trešdaļā, Izgaismojums iekšējā dentīna trešdaļā	Mērens zoba audu zudums un / vai rentgenoloģiski kariesa pazīmes redzamas līdz ārējai dentīna trešdaļai.Neliels zoba audu zudums ar lūzumu emaljas līmenī vai tās pārkrāsošanos, vai arī pārkrāsotas fisūras ar pelēcīgu/opakainu emalju un/vai kariozo bojajumu emaljas līmenī. Rentgenoloģiski nav novērojamas kariesa pazīmes., Ievērojams zoba audu zudums un/vai rentgenoloģiski kariesa pazīmes redzamas …	Veidotu kavitāti, izņemot tikai kariozos audus, atjaunotu ar restaurāciju	Neveiktu nekādu ārstēšanu	Nesniegtu pakalpojumus vispār	Maz ticams, ka izmantotu	Maz ticams, ka izmantotu	Neizmantotu	Liekas, ka izmantotu	Liekas, ka izmantotu	Neizmantotu	Liekas, ka izmantotu	Liekas, ka izmantotu	Maz ticams, ka izmantotu	Maz ticams, ka izmantotu	Sniegtu palīdzību tikai akūtos gadījumos	Neizmantotu	Noteikti izmantotu	Maz ticams, ka izmantotu	Neizmantotu	Maz ticams, ka izmantotu	Maz ticams, ka izmantotu	Neizmantotu	Noteikti izmantotu	Liekas, ka izmantotu	Maz ticams, ka izmantotu	Maz ticams, ka izmantotu	Maz ticams, ka izmantotu	Jā	1	Jā	7	2	3	2	0	1	1	1	0	3	Jā	3
8/7/2020 11:47:57	Sieviete	1988	Nē		Pieņemu tikai pieaugušos vai bērnus ar pastāvīgu sakodienu	Izgaismojums līdz emaljas-dentīna robežai	Mērens zoba audu zudums un / vai rentgenoloģiski kariesa pazīmes redzamas līdz ārējai dentīna trešdaļai.Neliels zoba audu zudums ar lūzumu emaljas līmenī vai tās pārkrāsošanos, vai arī pārkrāsotas fisūras ar pelēcīgu/opakainu emalju un/vai kariozo bojajumu emaljas līmenī. Rentgenoloģiski nav novērojamas kariesa pazīmes.	Veidotu kavitāti, izņemot tikai kariozos audus, atjaunotu ar restaurāciju	Aplicētu fluorīdu laku	Sniegtu palīdzību tikai akūtos gadījumos	Neizmantotu	Liekas, ka izmantotu	Neizmantotu	Liekas, ka izmantotu	Liekas, ka izmantotu	Neizmantotu	Noteikti izmantotu	Neizmantotu	Noteikti izmantotu	Maz ticams, ka izmantotu	Sniegtu palīdzību tikai akūtos gadījumos	Neizmantotu	Neizmantotu	Liekas, ka izmantotu	Neizmantotu	Liekas, ka izmantotu	Liekas, ka izmantotu	Neizmantotu	Neizmantotu	Liekas, ka izmantotu	Neizmantotu	Liekas, ka izmantotu	Liekas, ka izmantotu	Jā	1	Jā	9	3	3	2	1	1	1	1	0	3	Jā	3
8/7/2020 13:13:39	Sieviete	1977	Nē		Pieņemu tikai pieaugušos vai bērnus ar pastāvīgu sakodienu	Izgaismojums ārējā dentīna trešdaļā, Izgaismojums vidējā dentīna trešdaļā	Ievērojams zoba audu zudums un/vai rentgenoloģiski kariesa pazīmes redzamas līdz vidējai dentīna trešdaļai., Ievērojams zoba audu zudums un / vai rentgenoloģiski kariesa pazīmes redzamas līdz iekšējai dentīna trešdaļai.	Veidotu kavitāti, izņemot tikai kariozos audus, atjaunotu ar restaurāciju + pārējās fisūras slēgtu ar silantu	Veidotu kavitāti, izņemot tikai kariozos audus, atjaunotu ar restaurāciju + pārējās fisūras slēgtu ar silantu	Sniegtu palīdzību tikai akūtos gadījumos	Neizmantotu	Maz ticams, ka izmantotu	Neizmantotu	Liekas, ka izmantotu	Noteikti izmantotu	Neizmantotu	Liekas, ka izmantotu	Maz ticams, ka izmantotu	Liekas, ka izmantotu	Noteikti izmantotu	Sniegtu palīdzību tikai akūtos gadījumos	Neizmantotu	Neizmantotu	Maz ticams, ka izmantotu	Maz ticams, ka izmantotu	Liekas, ka izmantotu	Noteikti izmantotu	Neizmantotu	Maz ticams, ka izmantotu	Maz ticams, ka izmantotu	Maz ticams, ka izmantotu	Liekas, ka izmantotu	Noteikti izmantotu	Jā	1	Jā	7	2	1	2	2	1	0	1	1	3	Jā	1
8/8/2020 8:09:41	Sieviete	1982	Nē		Mazus bērnus ārstēju reti (retāk kā reizi nedēļā)	Izgaismojums ārējā dentīna trešdaļā, Izgaismojums vidējā dentīna trešdaļā, Izgaismojums iekšējā dentīna trešdaļā	Ievērojams zoba audu zudums un/vai rentgenoloģiski kariesa pazīmes redzamas līdz vidējai dentīna trešdaļai., Ievērojams zoba audu zudums un / vai rentgenoloģiski kariesa pazīmes redzamas līdz iekšējai dentīna trešdaļai.	Veidotu kavitāti, izņemot tikai kariozos audus, atjaunotu ar restaurāciju + pārējās fisūras slēgtu ar silantu	Aplicētu silantu	Sniegtu palīdzību tikai akūtos gadījumos	Maz ticams, ka izmantotu	Liekas, ka izmantotu	Liekas, ka izmantotu	Noteikti izmantotu	Noteikti izmantotu	Maz ticams, ka izmantotu	Liekas, ka izmantotu	Liekas, ka izmantotu	Neizmantotu	Maz ticams, ka izmantotu	Sniegtu palīdzību tikai akūtos gadījumos	Neizmantotu	Neizmantotu	Liekas, ka izmantotu	Liekas, ka izmantotu	Noteikti izmantotu	Noteikti izmantotu	Neizmantotu	Maz ticams, ka izmantotu	Maz ticams, ka izmantotu	Liekas, ka izmantotu	Neizmantotu	Neizmantotu	Jā	1	Jā	6	2	1	2	1	1	0	1	0	2	Jā	1
8/9/2020 17:30:05	Sieviete	1974	Nē		Ārstēju gan pieaugušos, gan bērnus	Izgaismojums ārējā emaljas daļā, Izgaismojums iekšējā emaljas daļā, Izgaismojums līdz emaljas-dentīna robežai, Izgaismojums ārējā dentīna trešdaļā, Izgaismojums vidējā dentīna trešdaļā, Izgaismojums iekšējā dentīna trešdaļā	Balta/brūngana pārkrāsošanās emaljā bez kavitātes. Rentgenoloģiski nav novērojamas kariesa pazīmes., Neliels zoba audu zudums ar lūzumu emaljas līmenī vai tās pārkrāsošanos, vai arī pārkrāsotas fisūras ar pelēcīgu/opakainu emalju un/vai kariozo bojajumu emaljas līmenī. Rentgenoloģiski nav novērojamas kariesa pazīmes., Mērens zoba audu zudums un / vai rentgenoloģiski kariesa pazīmes redzamas līdz …	Veidotu kavitāti, iekļaujot visas fisūras, atjaunotu ar restaurāciju	Veidotu kavitāti, iekļaujot visas fisūras, atjaunotu ar restaurāciju	Sniegtu palīdzību tikai akūtos gadījumos	Noteikti izmantotu	Liekas, ka izmantotu	Neizmantotu	Neizmantotu	Neizmantotu	Maz ticams, ka izmantotu	Liekas, ka izmantotu	Maz ticams, ka izmantotu	Neizmantotu	Neizmantotu	Sniegtu palīdzību tikai akūtos gadījumos	Maz ticams, ka izmantotu	Liekas, ka izmantotu	Liekas, ka izmantotu	Neizmantotu	Neizmantotu	Neizmantotu	Liekas, ka izmantotu	Liekas, ka izmantotu	Liekas, ka izmantotu	Neizmantotu	Neizmantotu	Neizmantotu	Nē	1	Jā	12	5	3	2	2	1	1	1	1	4	Jā	4
8/9/2020 19:43:56	Sieviete	1998	Nē		Ārstēju gan pieaugušos, gan bērnus	Izgaismojums līdz emaljas-dentīna robežai, Izgaismojums ārējā dentīna trešdaļā, Izgaismojums vidējā dentīna trešdaļā, Izgaismojums iekšējā dentīna trešdaļā	Neliels zoba audu zudums ar lūzumu emaljas līmenī vai tās pārkrāsošanos, vai arī pārkrāsotas fisūras ar pelēcīgu/opakainu emalju un/vai kariozo bojajumu emaljas līmenī. Rentgenoloģiski nav novērojamas kariesa pazīmes., Mērens zoba audu zudums un / vai rentgenoloģiski kariesa pazīmes redzamas līdz ārējai dentīna trešdaļai.Neliels zoba audu zudums ar lūzumu emaljas līmenī vai tās pārkrāsošanos, vai…	Aplicētu fluorīdu laku	Aplicētu fluorīdu laku	Sniegtu palīdzību tikai akūtos gadījumos	Maz ticams, ka izmantotu	Noteikti izmantotu	Maz ticams, ka izmantotu	Noteikti izmantotu	Noteikti izmantotu	Neizmantotu	Liekas, ka izmantotu	Maz ticams, ka izmantotu	Liekas, ka izmantotu	Noteikti izmantotu	Sniegtu palīdzību tikai akūtos gadījumos	Neizmantotu	Liekas, ka izmantotu	Liekas, ka izmantotu	Maz ticams, ka izmantotu	Noteikti izmantotu	Noteikti izmantotu	Neizmantotu	Liekas, ka izmantotu	Liekas, ka izmantotu	Maz ticams, ka izmantotu	Noteikti izmantotu	Noteikti izmantotu	Jā	1	Jā	8	3	3	1	1	1	1	0	0	2	Jā	3
8/9/2020 20:32:15	Sieviete	1982	Nē		Ārstēju gan pieaugušos, gan bērnus	Izgaismojums vidējā dentīna trešdaļā, Izgaismojums iekšējā dentīna trešdaļā	Mērens zoba audu zudums un / vai rentgenoloģiski kariesa pazīmes redzamas līdz ārējai dentīna trešdaļai.Neliels zoba audu zudums ar lūzumu emaljas līmenī vai tās pārkrāsošanos, vai arī pārkrāsotas fisūras ar pelēcīgu/opakainu emalju un/vai kariozo bojajumu emaljas līmenī. Rentgenoloģiski nav novērojamas kariesa pazīmes., Ievērojams zoba audu zudums un/vai rentgenoloģiski kariesa pazīmes redzamas …	Aplicētu silantu	Aplicētu silantu	Nesniegtu pakalpojumus vispār	Maz ticams, ka izmantotu	Noteikti izmantotu	Neizmantotu	Maz ticams, ka izmantotu	Maz ticams, ka izmantotu	Maz ticams, ka izmantotu	Noteikti izmantotu	Liekas, ka izmantotu	Maz ticams, ka izmantotu	Liekas, ka izmantotu	Nesniegtu pakalpojumus vispār	Neizmantotu	Neizmantotu	Noteikti izmantotu	Neizmantotu	Liekas, ka izmantotu	Liekas, ka izmantotu	Maz ticams, ka izmantotu	Neizmantotu	Noteikti izmantotu	Noteikti izmantotu	Liekas, ka izmantotu	Liekas, ka izmantotu	Jā	1	Jā	6	1	3	1	1	0	1	0	0	1	Jā	3
8/10/2020 0:10:02	Vīrietis	1979	Nē		Ārstēju gan pieaugušos, gan bērnus	Izgaismojums līdz emaljas-dentīna robežai, Izgaismojums ārējā dentīna trešdaļā, Izgaismojums vidējā dentīna trešdaļā, Izgaismojums iekšējā dentīna trešdaļā	Mērens zoba audu zudums un / vai rentgenoloģiski kariesa pazīmes redzamas līdz ārējai dentīna trešdaļai.Neliels zoba audu zudums ar lūzumu emaljas līmenī vai tās pārkrāsošanos, vai arī pārkrāsotas fisūras ar pelēcīgu/opakainu emalju un/vai kariozo bojajumu emaljas līmenī. Rentgenoloģiski nav novērojamas kariesa pazīmes., Ievērojams zoba audu zudums un/vai rentgenoloģiski kariesa pazīmes redzamas …	Veidotu kavitāti, izņemot tikai kariozos audus, atjaunotu ar restaurāciju	Neveiktu nekādu ārstēšanu	Sniegtu plānveida palīdzību	Neizmantotu	Noteikti izmantotu	Neizmantotu	Maz ticams, ka izmantotu	Noteikti izmantotu	Neizmantotu	Noteikti izmantotu	Neizmantotu	Maz ticams, ka izmantotu	Noteikti izmantotu	Sniegtu plānveida palīdzību	Neizmantotu	Maz ticams, ka izmantotu	Noteikti izmantotu	Neizmantotu	Maz ticams, ka izmantotu	Noteikti izmantotu	Neizmantotu	Liekas, ka izmantotu	Noteikti izmantotu	Neizmantotu	Maz ticams, ka izmantotu	Noteikti izmantotu	Nē	1	Jā	8	3	3	2	0	1	1	1	0	3	Jā	3
8/10/2020 7:41:48	Sieviete	2005	Nē		Pieņemu tikai pieaugušos vai bērnus ar pastāvīgu sakodienu	Izgaismojums ārējā dentīna trešdaļā, Izgaismojums vidējā dentīna trešdaļā, Izgaismojums iekšējā dentīna trešdaļā	Ievērojams zoba audu zudums un/vai rentgenoloģiski kariesa pazīmes redzamas līdz vidējai dentīna trešdaļai., Ievērojams zoba audu zudums un / vai rentgenoloģiski kariesa pazīmes redzamas līdz iekšējai dentīna trešdaļai.	Veidotu kavitāti, izņemot tikai kariozos audus, atjaunotu ar restaurāciju	Neveiktu nekādu ārstēšanu	Nesniegtu pakalpojumus vispār	Neizmantotu	Noteikti izmantotu	Maz ticams, ka izmantotu	Neizmantotu	Neizmantotu	Neizmantotu	Neizmantotu	Neizmantotu	Neizmantotu	Neizmantotu	Nesniegtu pakalpojumus vispār	Neizmantotu	Neizmantotu	Neizmantotu	Neizmantotu	Neizmantotu	Neizmantotu	Neizmantotu	Neizmantotu	Neizmantotu	Neizmantotu	Neizmantotu	Neizmantotu	Jā	1	Jā	5	2	1	2	0	1	0	1	0	2	Jā	1
8/10/2020 7:48:25	Sieviete	2010	Nē		Ārstēju gan pieaugušos, gan bērnus	Izgaismojums ārējā dentīna trešdaļā, Izgaismojums vidējā dentīna trešdaļā, Izgaismojums iekšējā dentīna trešdaļā	Ievērojams zoba audu zudums un/vai rentgenoloģiski kariesa pazīmes redzamas līdz vidējai dentīna trešdaļai., Ievērojams zoba audu zudums un / vai rentgenoloģiski kariesa pazīmes redzamas līdz iekšējai dentīna trešdaļai.	Aplicētu fluorīdu laku	Aplicētu fluorīdu laku	Sniegtu palīdzību tikai akūtos gadījumos	Maz ticams, ka izmantotu	Noteikti izmantotu	Liekas, ka izmantotu	Noteikti izmantotu	Liekas, ka izmantotu	Neizmantotu	Noteikti izmantotu	Noteikti izmantotu	Noteikti izmantotu	Liekas, ka izmantotu	Sniegtu palīdzību tikai akūtos gadījumos	Maz ticams, ka izmantotu	Neizmantotu	Liekas, ka izmantotu	Liekas, ka izmantotu	Noteikti izmantotu	Liekas, ka izmantotu	Maz ticams, ka izmantotu	Neizmantotu	Liekas, ka izmantotu	Noteikti izmantotu	Noteikti izmantotu	Liekas, ka izmantotu	Jā	1	Jā	5	2	1	1	1	1	0	0	0	1	Jā	1
8/10/2020 8:26:44	Sieviete	1977	Nē		Pieņemu tikai pieaugušos vai bērnus ar pastāvīgu sakodienu	Izgaismojums iekšējā emaljas daļā, Izgaismojums līdz emaljas-dentīna robežai, Izgaismojums ārējā dentīna trešdaļā, Izgaismojums vidējā dentīna trešdaļā, Izgaismojums iekšējā dentīna trešdaļā	Ievērojams zoba audu zudums un/vai rentgenoloģiski kariesa pazīmes redzamas līdz vidējai dentīna trešdaļai., Ievērojams zoba audu zudums un / vai rentgenoloģiski kariesa pazīmes redzamas līdz iekšējai dentīna trešdaļai.	Aplicētu silantu	Aplicētu silantu	Nesniegtu pakalpojumus vispār	Neizmantotu	Neizmantotu	Neizmantotu	Neizmantotu	Neizmantotu	Neizmantotu	Neizmantotu	Neizmantotu	Neizmantotu	Neizmantotu	Sniegtu palīdzību tikai akūtos gadījumos	Liekas, ka izmantotu	Maz ticams, ka izmantotu	Maz ticams, ka izmantotu	Neizmantotu	Maz ticams, ka izmantotu	Liekas, ka izmantotu	Neizmantotu	Maz ticams, ka izmantotu	Maz ticams, ka izmantotu	Liekas, ka izmantotu	Liekas, ka izmantotu	Liekas, ka izmantotu	Jā	1	Jā	7	4	1	1	1	1	0	0	0	1	Jā	1
8/10/2020 8:36:29	Sieviete	1988	Nē		Pieņemu tikai pieaugušos vai bērnus ar pastāvīgu sakodienu	Izgaismojums līdz emaljas-dentīna robežai, Izgaismojums ārējā dentīna trešdaļā, Izgaismojums vidējā dentīna trešdaļā, Izgaismojums iekšējā dentīna trešdaļā	Ievērojams zoba audu zudums un/vai rentgenoloģiski kariesa pazīmes redzamas līdz vidējai dentīna trešdaļai., Ievērojams zoba audu zudums un / vai rentgenoloģiski kariesa pazīmes redzamas līdz iekšējai dentīna trešdaļai.	Veidotu kavitāti, izņemot tikai kariozos audus, atjaunotu ar restaurāciju	Aplicētu fluorīdu laku	Sniegtu palīdzību tikai akūtos gadījumos	Neizmantotu	Noteikti izmantotu	Liekas, ka izmantotu	Neizmantotu	Liekas, ka izmantotu	Maz ticams, ka izmantotu	Noteikti izmantotu	Maz ticams, ka izmantotu	Maz ticams, ka izmantotu	Liekas, ka izmantotu	Sniegtu palīdzību tikai akūtos gadījumos	Maz ticams, ka izmantotu	Maz ticams, ka izmantotu	Noteikti izmantotu	Liekas, ka izmantotu	Maz ticams, ka izmantotu	Maz ticams, ka izmantotu	Neizmantotu	Maz ticams, ka izmantotu	Noteikti izmantotu	Liekas, ka izmantotu	Liekas, ka izmantotu	Liekas, ka izmantotu	Nē	1	Jā	7	3	1	2	1	1	0	1	0	2	Jā	1
8/10/2020 8:40:27	Sieviete	2005	Jā	Bērnu zobārsts	Ārstēju gan pieaugušos, gan bērnus	Izgaismojums vidējā dentīna trešdaļā, Izgaismojums iekšējā dentīna trešdaļā	Ievērojams zoba audu zudums un / vai rentgenoloģiski kariesa pazīmes redzamas līdz iekšējai dentīna trešdaļai.	Veidotu kavitāti, izņemot tikai kariozos audus, atjaunotu ar restaurāciju	Neveiktu nekādu ārstēšanu	Sniegtu palīdzību tikai akūtos gadījumos	Neizmantotu	Maz ticams, ka izmantotu	Neizmantotu	Liekas, ka izmantotu	Maz ticams, ka izmantotu	Neizmantotu	Liekas, ka izmantotu	Maz ticams, ka izmantotu	Liekas, ka izmantotu	Maz ticams, ka izmantotu	Sniegtu palīdzību tikai akūtos gadījumos	Neizmantotu	Liekas, ka izmantotu	Liekas, ka izmantotu	Maz ticams, ka izmantotu	Maz ticams, ka izmantotu	Maz ticams, ka izmantotu	Neizmantotu	Liekas, ka izmantotu	Liekas, ka izmantotu	Maz ticams, ka izmantotu	Liekas, ka izmantotu	Maz ticams, ka izmantotu	Jā	1	Nē	3	1	0	2	0	0	0	1	0	1	Jā	1
8/10/2020 9:05:41	Sieviete	1995	Nē		Mazus bērnus ārstēju reti (retāk kā reizi nedēļā)	Izgaismojums līdz emaljas-dentīna robežai, Izgaismojums ārējā dentīna trešdaļā	Neliels zoba audu zudums ar lūzumu emaljas līmenī vai tās pārkrāsošanos, vai arī pārkrāsotas fisūras ar pelēcīgu/opakainu emalju un/vai kariozo bojajumu emaljas līmenī. Rentgenoloģiski nav novērojamas kariesa pazīmes., Mērens zoba audu zudums un / vai rentgenoloģiski kariesa pazīmes redzamas līdz ārējai dentīna trešdaļai.Neliels zoba audu zudums ar lūzumu emaljas līmenī vai tās pārkrāsošanos, vai…	Veidotu kavitāti, izņemot tikai kariozos audus, atjaunotu ar restaurāciju + pārējās fisūras slēgtu ar silantu	Aplicētu silantu	Sniegtu palīdzību tikai akūtos gadījumos	Liekas, ka izmantotu	Noteikti izmantotu	Neizmantotu	Liekas, ka izmantotu	Maz ticams, ka izmantotu	Neizmantotu	Liekas, ka izmantotu	Liekas, ka izmantotu	Liekas, ka izmantotu	Maz ticams, ka izmantotu	Sniegtu palīdzību tikai akūtos gadījumos	Maz ticams, ka izmantotu	Neizmantotu	Maz ticams, ka izmantotu	Neizmantotu	Maz ticams, ka izmantotu	Liekas, ka izmantotu	Neizmantotu	Maz ticams, ka izmantotu	Liekas, ka izmantotu	Liekas, ka izmantotu	Liekas, ka izmantotu	Noteikti izmantotu	Nē	1	Jā	9	3	3	2	1	1	1	1	0	3	Jā	3
8/10/2020 9:16:55	Sieviete	2010	Nē		Pieņemu tikai pieaugušos vai bērnus ar pastāvīgu sakodienu	Izgaismojums vidējā dentīna trešdaļā, Izgaismojums iekšējā dentīna trešdaļā	Ievērojams zoba audu zudums un/vai rentgenoloģiski kariesa pazīmes redzamas līdz vidējai dentīna trešdaļai., Ievērojams zoba audu zudums un / vai rentgenoloģiski kariesa pazīmes redzamas līdz iekšējai dentīna trešdaļai.	Veidotu kavitāti, izņemot tikai kariozos audus, atjaunotu ar restaurāciju	Neveiktu nekādu ārstēšanu	Nesniegtu pakalpojumus vispār	Neizmantotu	Maz ticams, ka izmantotu	Neizmantotu	Maz ticams, ka izmantotu	Liekas, ka izmantotu	Neizmantotu	Maz ticams, ka izmantotu	Liekas, ka izmantotu	Maz ticams, ka izmantotu	Liekas, ka izmantotu	Nesniegtu pakalpojumus vispār	Neizmantotu	Maz ticams, ka izmantotu	Maz ticams, ka izmantotu	Neizmantotu	Maz ticams, ka izmantotu	Liekas, ka izmantotu	Neizmantotu	Maz ticams, ka izmantotu	Maz ticams, ka izmantotu	Maz ticams, ka izmantotu	Neizmantotu	Liekas, ka izmantotu	Jā	1	Nē	4	1	1	2	0	0	0	1	0	1	Jā	1
8/10/2020 9:27:21	Sieviete	1996	Nē		Ārstēju gan pieaugušos, gan bērnus	Izgaismojums ārējā dentīna trešdaļā, Izgaismojums vidējā dentīna trešdaļā, Izgaismojums iekšējā dentīna trešdaļā	Ievērojams zoba audu zudums un/vai rentgenoloģiski kariesa pazīmes redzamas līdz vidējai dentīna trešdaļai., Ievērojams zoba audu zudums un / vai rentgenoloģiski kariesa pazīmes redzamas līdz iekšējai dentīna trešdaļai.	Veidotu kavitāti, izņemot tikai kariozos audus, atjaunotu ar restaurāciju + pārējās fisūras slēgtu ar silantu	Aplicētu silantu	Sniegtu palīdzību tikai akūtos gadījumos	Neizmantotu	Noteikti izmantotu	Noteikti izmantotu	Noteikti izmantotu	Noteikti izmantotu	Neizmantotu	Maz ticams, ka izmantotu	Liekas, ka izmantotu	Noteikti izmantotu	Noteikti izmantotu	Sniegtu palīdzību tikai akūtos gadījumos	Neizmantotu	Noteikti izmantotu	Noteikti izmantotu	Noteikti izmantotu	Noteikti izmantotu	Noteikti izmantotu	Neizmantotu	Liekas, ka izmantotu	Maz ticams, ka izmantotu	Noteikti izmantotu	Noteikti izmantotu	Noteikti izmantotu	Jā	1	Jā	6	2	1	2	1	1	0	1	0	2	Jā	1
8/10/2020 9:36:11	Sieviete	1994	Nē		Ārstēju gan pieaugušos, gan bērnus	Izgaismojums līdz emaljas-dentīna robežai, Izgaismojums ārējā dentīna trešdaļā, Izgaismojums vidējā dentīna trešdaļā, Izgaismojums iekšējā dentīna trešdaļā	Ievērojams zoba audu zudums un/vai rentgenoloģiski kariesa pazīmes redzamas līdz vidējai dentīna trešdaļai., Ievērojams zoba audu zudums un / vai rentgenoloģiski kariesa pazīmes redzamas līdz iekšējai dentīna trešdaļai.	Neveiktu nekādu ārstēšanu	Neveiktu nekādu ārstēšanu	Sniegtu palīdzību tikai akūtos gadījumos	Neizmantotu	Noteikti izmantotu	Maz ticams, ka izmantotu	Maz ticams, ka izmantotu	Neizmantotu	Neizmantotu	Noteikti izmantotu	Neizmantotu	Maz ticams, ka izmantotu	Neizmantotu	Sniegtu plānveida palīdzību	Neizmantotu	Maz ticams, ka izmantotu	Noteikti izmantotu	Maz ticams, ka izmantotu	Maz ticams, ka izmantotu	Neizmantotu	Neizmantotu	Maz ticams, ka izmantotu	Noteikti izmantotu	Neizmantotu	Maz ticams, ka izmantotu	Neizmantotu	Jā	1	Nē	4	3	1	0	0	1	0	0	0	1	Jā	1
8/10/2020 10:03:18	Vīrietis	1987	Nē		Pieņemu tikai pieaugušos vai bērnus ar pastāvīgu sakodienu	Izgaismojums vidējā dentīna trešdaļā, Izgaismojums iekšējā dentīna trešdaļā	Ievērojams zoba audu zudums un/vai rentgenoloģiski kariesa pazīmes redzamas līdz vidējai dentīna trešdaļai., Ievērojams zoba audu zudums un / vai rentgenoloģiski kariesa pazīmes redzamas līdz iekšējai dentīna trešdaļai.	Veidotu kavitāti, izņemot tikai kariozos audus, atjaunotu ar restaurāciju	Neveiktu nekādu ārstēšanu	Sniegtu palīdzību tikai akūtos gadījumos	Neizmantotu	Neizmantotu	Neizmantotu	Neizmantotu	Neizmantotu	Neizmantotu	Maz ticams, ka izmantotu	Maz ticams, ka izmantotu	Maz ticams, ka izmantotu	Noteikti izmantotu	Sniegtu plānveida palīdzību	Neizmantotu	Neizmantotu	Neizmantotu	Neizmantotu	Neizmantotu	Noteikti izmantotu	Neizmantotu	Liekas, ka izmantotu	Neizmantotu	Neizmantotu	Neizmantotu	Noteikti izmantotu	Jā	1	Nē	4	1	1	2	0	0	0	1	0	1	Jā	1
8/10/2020 10:40:19	Sieviete	2004	Nē		Ārstēju gan pieaugušos, gan bērnus	Izgaismojums iekšējā emaljas daļā, Izgaismojums līdz emaljas-dentīna robežai, Izgaismojums ārējā dentīna trešdaļā, Izgaismojums vidējā dentīna trešdaļā, Izgaismojums iekšējā dentīna trešdaļā	Mērens zoba audu zudums un / vai rentgenoloģiski kariesa pazīmes redzamas līdz ārējai dentīna trešdaļai.Neliels zoba audu zudums ar lūzumu emaljas līmenī vai tās pārkrāsošanos, vai arī pārkrāsotas fisūras ar pelēcīgu/opakainu emalju un/vai kariozo bojajumu emaljas līmenī. Rentgenoloģiski nav novērojamas kariesa pazīmes., Ievērojams zoba audu zudums un/vai rentgenoloģiski kariesa pazīmes redzamas …	Aplicētu fluorīdu laku	Aplicētu fluorīdu laku	Nesniegtu pakalpojumus vispār	Maz ticams, ka izmantotu	Noteikti izmantotu	Maz ticams, ka izmantotu	Noteikti izmantotu	Noteikti izmantotu	Neizmantotu	Noteikti izmantotu	Maz ticams, ka izmantotu	Noteikti izmantotu	Noteikti izmantotu	Sniegtu palīdzību tikai akūtos gadījumos	Neizmantotu	Maz ticams, ka izmantotu	Noteikti izmantotu	Maz ticams, ka izmantotu	Noteikti izmantotu	Liekas, ka izmantotu	Neizmantotu	Maz ticams, ka izmantotu	Liekas, ka izmantotu	Maz ticams, ka izmantotu	Liekas, ka izmantotu	Liekas, ka izmantotu	Nē	1	Jā	9	4	3	1	1	1	1	0	0	2	Jā	3
8/10/2020 10:42:47	Sieviete	1983	Nē		Ārstēju gan pieaugušos, gan bērnus	Izgaismojums ārējā dentīna trešdaļā, Izgaismojums vidējā dentīna trešdaļā, Izgaismojums iekšējā dentīna trešdaļā	Mērens zoba audu zudums un / vai rentgenoloģiski kariesa pazīmes redzamas līdz ārējai dentīna trešdaļai.Neliels zoba audu zudums ar lūzumu emaljas līmenī vai tās pārkrāsošanos, vai arī pārkrāsotas fisūras ar pelēcīgu/opakainu emalju un/vai kariozo bojajumu emaljas līmenī. Rentgenoloģiski nav novērojamas kariesa pazīmes., Ievērojams zoba audu zudums un/vai rentgenoloģiski kariesa pazīmes redzamas …	Aplicētu fluorīdu laku	Aplicētu silantu	Sniegtu palīdzību tikai akūtos gadījumos	Neizmantotu	Liekas, ka izmantotu	Maz ticams, ka izmantotu	Liekas, ka izmantotu	Maz ticams, ka izmantotu	Neizmantotu	Maz ticams, ka izmantotu	Liekas, ka izmantotu	Liekas, ka izmantotu	Maz ticams, ka izmantotu	Sniegtu palīdzību tikai akūtos gadījumos	Neizmantotu	Maz ticams, ka izmantotu	Liekas, ka izmantotu	Maz ticams, ka izmantotu	Liekas, ka izmantotu	Maz ticams, ka izmantotu	Neizmantotu	Liekas, ka izmantotu	Liekas, ka izmantotu	Liekas, ka izmantotu	Liekas, ka izmantotu	Maz ticams, ka izmantotu	Jā	1	Jā	7	2	3	1	1	1	1	0	0	2	Jā	3
8/10/2020 11:09:33	Sieviete	1991	Nē		Pieņemu tikai pieaugušos vai bērnus ar pastāvīgu sakodienu	Izgaismojums ārējā dentīna trešdaļā, Izgaismojums vidējā dentīna trešdaļā, Izgaismojums iekšējā dentīna trešdaļā	Ievērojams zoba audu zudums un/vai rentgenoloģiski kariesa pazīmes redzamas līdz vidējai dentīna trešdaļai., Ievērojams zoba audu zudums un / vai rentgenoloģiski kariesa pazīmes redzamas līdz iekšējai dentīna trešdaļai.	Aplicētu silantu	Aplicētu silantu	Nesniegtu pakalpojumus vispār	Neizmantotu	Noteikti izmantotu	Noteikti izmantotu	Noteikti izmantotu	Noteikti izmantotu	Neizmantotu	Noteikti izmantotu	Noteikti izmantotu	Liekas, ka izmantotu	Liekas, ka izmantotu	Nesniegtu pakalpojumus vispār	Neizmantotu	Neizmantotu	Neizmantotu	Neizmantotu	Neizmantotu	Neizmantotu	Neizmantotu	Neizmantotu	Neizmantotu	Neizmantotu	Neizmantotu	Neizmantotu	Jā	1	Jā	5	2	1	1	1	1	0	0	0	1	Jā	1
8/10/2020 13:21:54	Sieviete	1992	Nē		Mazus bērnus ārstēju reti (retāk kā reizi nedēļā)	Izgaismojums līdz emaljas-dentīna robežai, Izgaismojums ārējā dentīna trešdaļā, Izgaismojums vidējā dentīna trešdaļā, Izgaismojums iekšējā dentīna trešdaļā	Ievērojams zoba audu zudums un/vai rentgenoloģiski kariesa pazīmes redzamas līdz vidējai dentīna trešdaļai., Ievērojams zoba audu zudums un / vai rentgenoloģiski kariesa pazīmes redzamas līdz iekšējai dentīna trešdaļai.	Aplicētu silantu	Aplicētu fluorīdu laku	Sniegtu palīdzību tikai akūtos gadījumos	Neizmantotu	Liekas, ka izmantotu	Neizmantotu	Neizmantotu	Maz ticams, ka izmantotu	Neizmantotu	Liekas, ka izmantotu	Liekas, ka izmantotu	Liekas, ka izmantotu	Liekas, ka izmantotu	Sniegtu palīdzību tikai akūtos gadījumos	Liekas, ka izmantotu	Maz ticams, ka izmantotu	Liekas, ka izmantotu	Neizmantotu	Liekas, ka izmantotu	Liekas, ka izmantotu	Liekas, ka izmantotu	Maz ticams, ka izmantotu	Liekas, ka izmantotu	Liekas, ka izmantotu	Liekas, ka izmantotu	Liekas, ka izmantotu	Nē	1	Jā	6	3	1	1	1	1	0	0	0	1	Jā	1
8/10/2020 16:39:27	Sieviete	1980	Nē		Ārstēju gan pieaugušos, gan bērnus	Izgaismojums līdz emaljas-dentīna robežai	Ievērojams zoba audu zudums un/vai rentgenoloģiski kariesa pazīmes redzamas līdz vidējai dentīna trešdaļai., Ievērojams zoba audu zudums un / vai rentgenoloģiski kariesa pazīmes redzamas līdz iekšējai dentīna trešdaļai.	Aplicētu fluorīdu laku	Neveiktu nekādu ārstēšanu	Sniegtu plānveida palīdzību	Neizmantotu	Noteikti izmantotu	Maz ticams, ka izmantotu	Maz ticams, ka izmantotu	Liekas, ka izmantotu	Neizmantotu	Noteikti izmantotu	Liekas, ka izmantotu	Maz ticams, ka izmantotu	Liekas, ka izmantotu	Sniegtu plānveida palīdzību	Neizmantotu	Maz ticams, ka izmantotu	Noteikti izmantotu	Liekas, ka izmantotu	Liekas, ka izmantotu	Noteikti izmantotu	Neizmantotu	Maz ticams, ka izmantotu	Noteikti izmantotu	Liekas, ka izmantotu	Maz ticams, ka izmantotu	Liekas, ka izmantotu	Jā	1	Jā	5	3	1	1	0	1	0	0	0	1	Jā	1
8/10/2020 17:15:34	Sieviete	2018	Nē		Ārstēju gan pieaugušos, gan bērnus	Izgaismojums ārējā dentīna trešdaļā, Izgaismojums vidējā dentīna trešdaļā, Izgaismojums iekšējā dentīna trešdaļā	Ievērojams zoba audu zudums un/vai rentgenoloģiski kariesa pazīmes redzamas līdz vidējai dentīna trešdaļai., Ievērojams zoba audu zudums un / vai rentgenoloģiski kariesa pazīmes redzamas līdz iekšējai dentīna trešdaļai.	Veidotu kavitāti, izņemot tikai kariozos audus, atjaunotu ar restaurāciju	Neveiktu nekādu ārstēšanu	Sniegtu palīdzību tikai akūtos gadījumos	Neizmantotu	Noteikti izmantotu	Liekas, ka izmantotu	Liekas, ka izmantotu	Liekas, ka izmantotu	Neizmantotu	Liekas, ka izmantotu	Liekas, ka izmantotu	Liekas, ka izmantotu	Liekas, ka izmantotu	Sniegtu plānveida palīdzību	Neizmantotu	Liekas, ka izmantotu	Liekas, ka izmantotu	Liekas, ka izmantotu	Liekas, ka izmantotu	Maz ticams, ka izmantotu	Neizmantotu	Liekas, ka izmantotu	Liekas, ka izmantotu	Liekas, ka izmantotu	Liekas, ka izmantotu	Maz ticams, ka izmantotu	Jā	1	Jā	5	2	1	2	0	1	0	1	0	2	Jā	1
8/10/2020 18:18:23	Sieviete	2003	Nē		Ārstēju gan pieaugušos, gan bērnus	Izgaismojums vidējā dentīna trešdaļā, Izgaismojums iekšējā dentīna trešdaļā	Ievērojams zoba audu zudums un/vai rentgenoloģiski kariesa pazīmes redzamas līdz vidējai dentīna trešdaļai., Ievērojams zoba audu zudums un / vai rentgenoloģiski kariesa pazīmes redzamas līdz iekšējai dentīna trešdaļai.	Aplicētu fluorīdu laku	Aplicētu fluorīdu laku	Nesniegtu pakalpojumus vispār	Neizmantotu	Noteikti izmantotu	Neizmantotu	Liekas, ka izmantotu	Noteikti izmantotu	Neizmantotu	Noteikti izmantotu	Liekas, ka izmantotu	Liekas, ka izmantotu	Noteikti izmantotu	Nesniegtu pakalpojumus vispār	Maz ticams, ka izmantotu	Neizmantotu	Noteikti izmantotu	Neizmantotu	Maz ticams, ka izmantotu	Liekas, ka izmantotu	Neizmantotu	Maz ticams, ka izmantotu	Liekas, ka izmantotu	Liekas, ka izmantotu	Liekas, ka izmantotu	Liekas, ka izmantotu	Jā	1	Nē	4	1	1	1	1	0	0	0	0	0	Nē	1
8/10/2020 18:31:58	Sieviete	1996	Nē		Ārstēju gan pieaugušos, gan bērnus	Izgaismojums līdz emaljas-dentīna robežai, Izgaismojums ārējā dentīna trešdaļā, Izgaismojums vidējā dentīna trešdaļā, Izgaismojums iekšējā dentīna trešdaļā	Mērens zoba audu zudums un / vai rentgenoloģiski kariesa pazīmes redzamas līdz ārējai dentīna trešdaļai.Neliels zoba audu zudums ar lūzumu emaljas līmenī vai tās pārkrāsošanos, vai arī pārkrāsotas fisūras ar pelēcīgu/opakainu emalju un/vai kariozo bojajumu emaljas līmenī. Rentgenoloģiski nav novērojamas kariesa pazīmes., Ievērojams zoba audu zudums un/vai rentgenoloģiski kariesa pazīmes redzamas …	Veidotu kavitāti, izņemot tikai kariozos audus, atjaunotu ar restaurāciju	Veidotu kavitāti, iekļaujot visas fisūras, atjaunotu ar restaurāciju	Sniegtu palīdzību tikai akūtos gadījumos	Maz ticams, ka izmantotu	Noteikti izmantotu	Maz ticams, ka izmantotu	Noteikti izmantotu	Liekas, ka izmantotu	Neizmantotu	Liekas, ka izmantotu	Maz ticams, ka izmantotu	Maz ticams, ka izmantotu	Maz ticams, ka izmantotu	Sniegtu palīdzību tikai akūtos gadījumos	Neizmantotu	Neizmantotu	Noteikti izmantotu	Liekas, ka izmantotu	Liekas, ka izmantotu	Maz ticams, ka izmantotu	Neizmantotu	Maz ticams, ka izmantotu	Liekas, ka izmantotu	Maz ticams, ka izmantotu	Maz ticams, ka izmantotu	Maz ticams, ka izmantotu	Jā	1	Jā	10	3	3	2	2	1	1	1	1	4	Jā	3
8/10/2020 18:37:39	Sieviete	2013	Nē		Ārstēju gan pieaugušos, gan bērnus	Izgaismojums ārējā dentīna trešdaļā, Izgaismojums vidējā dentīna trešdaļā, Izgaismojums iekšējā dentīna trešdaļā	Ievērojams zoba audu zudums un/vai rentgenoloģiski kariesa pazīmes redzamas līdz vidējai dentīna trešdaļai., Ievērojams zoba audu zudums un / vai rentgenoloģiski kariesa pazīmes redzamas līdz iekšējai dentīna trešdaļai.	Aplicētu fluorīdu laku	Aplicētu fluorīdu laku	Sniegtu palīdzību tikai akūtos gadījumos	Maz ticams, ka izmantotu	Noteikti izmantotu	Maz ticams, ka izmantotu	Noteikti izmantotu	Noteikti izmantotu	Neizmantotu	Liekas, ka izmantotu	Liekas, ka izmantotu	Noteikti izmantotu	Noteikti izmantotu	Sniegtu plānveida palīdzību	Maz ticams, ka izmantotu	Maz ticams, ka izmantotu	Liekas, ka izmantotu	Maz ticams, ka izmantotu	Noteikti izmantotu	Noteikti izmantotu	Neizmantotu	Liekas, ka izmantotu	Liekas, ka izmantotu	Liekas, ka izmantotu	Noteikti izmantotu	Noteikti izmantotu	Jā	1	Jā	5	2	1	1	1	1	0	0	0	1	Jā	1
8/10/2020 19:23:20	Sieviete	1981	Nē		Ārstēju gan pieaugušos, gan bērnus	Izgaismojums iekšējā dentīna trešdaļā	Ievērojams zoba audu zudums un / vai rentgenoloģiski kariesa pazīmes redzamas līdz iekšējai dentīna trešdaļai.	Aplicētu silantu	Aplicētu fluorīdu laku	Sniegtu palīdzību tikai akūtos gadījumos	Neizmantotu	Liekas, ka izmantotu	Neizmantotu	Liekas, ka izmantotu	Noteikti izmantotu	Neizmantotu	Liekas, ka izmantotu	Noteikti izmantotu	Maz ticams, ka izmantotu	Maz ticams, ka izmantotu	Sniegtu palīdzību tikai akūtos gadījumos	Maz ticams, ka izmantotu	Neizmantotu	Maz ticams, ka izmantotu	Neizmantotu	Maz ticams, ka izmantotu	Liekas, ka izmantotu	Neizmantotu	Neizmantotu	Maz ticams, ka izmantotu	Noteikti izmantotu	Maz ticams, ka izmantotu	Noteikti izmantotu	Jā	1	Nē	2	0	0	1	1	0	0	0	0	0	Nē	1
8/10/2020 19:29:02	Sieviete	1982	Nē		Ārstēju gan pieaugušos, gan bērnus	Izgaismojums vidējā dentīna trešdaļā, Izgaismojums iekšējā dentīna trešdaļā	Ievērojams zoba audu zudums un/vai rentgenoloģiski kariesa pazīmes redzamas līdz vidējai dentīna trešdaļai., Ievērojams zoba audu zudums un / vai rentgenoloģiski kariesa pazīmes redzamas līdz iekšējai dentīna trešdaļai.	Veidotu kavitāti, izņemot tikai kariozos audus, atjaunotu ar restaurāciju	Neveiktu nekādu ārstēšanu	Sniegtu palīdzību tikai akūtos gadījumos	Neizmantotu	Noteikti izmantotu	Maz ticams, ka izmantotu	Liekas, ka izmantotu	Maz ticams, ka izmantotu	Neizmantotu	Noteikti izmantotu	Liekas, ka izmantotu	Liekas, ka izmantotu	Liekas, ka izmantotu	Sniegtu plānveida palīdzību	Neizmantotu	Liekas, ka izmantotu	Noteikti izmantotu	Liekas, ka izmantotu	Liekas, ka izmantotu	Liekas, ka izmantotu	Neizmantotu	Liekas, ka izmantotu	Noteikti izmantotu	Noteikti izmantotu	Noteikti izmantotu	Liekas, ka izmantotu	Jā	1	Nē	4	1	1	2	0	0	0	1	0	1	Jā	1
8/10/2020 19:54:31	Sieviete	1984	Nē		Pieņemu tikai pieaugušos vai bērnus ar pastāvīgu sakodienu	Izgaismojums vidējā dentīna trešdaļā, Izgaismojums iekšējā dentīna trešdaļā	Mērens zoba audu zudums un / vai rentgenoloģiski kariesa pazīmes redzamas līdz ārējai dentīna trešdaļai.Neliels zoba audu zudums ar lūzumu emaljas līmenī vai tās pārkrāsošanos, vai arī pārkrāsotas fisūras ar pelēcīgu/opakainu emalju un/vai kariozo bojajumu emaljas līmenī. Rentgenoloģiski nav novērojamas kariesa pazīmes., Ievērojams zoba audu zudums un/vai rentgenoloģiski kariesa pazīmes redzamas …	Veidotu kavitāti, izņemot tikai kariozos audus, atjaunotu ar restaurāciju	Neveiktu nekādu ārstēšanu	Nesniegtu pakalpojumus vispār	Neizmantotu	Noteikti izmantotu	Neizmantotu	Maz ticams, ka izmantotu	Maz ticams, ka izmantotu	Neizmantotu	Noteikti izmantotu	Maz ticams, ka izmantotu	Maz ticams, ka izmantotu	Maz ticams, ka izmantotu	Nesniegtu pakalpojumus vispār	Neizmantotu	Liekas, ka izmantotu	Noteikti izmantotu	Neizmantotu	Maz ticams, ka izmantotu	Maz ticams, ka izmantotu	Neizmantotu	Maz ticams, ka izmantotu	Noteikti izmantotu	Maz ticams, ka izmantotu	Maz ticams, ka izmantotu	Maz ticams, ka izmantotu	Jā	1	Jā	6	1	3	2	0	0	1	1	0	2	Jā	3
8/10/2020 21:30:16	Vīrietis	1994	Nē		Ārstēju gan pieaugušos, gan bērnus	Izgaismojums ārējā dentīna trešdaļā, Izgaismojums vidējā dentīna trešdaļā	Ievērojams zoba audu zudums un/vai rentgenoloģiski kariesa pazīmes redzamas līdz vidējai dentīna trešdaļai.	Neveiktu nekādu ārstēšanu	Aplicētu silantu	Sniegtu palīdzību tikai akūtos gadījumos	Neizmantotu	Liekas, ka izmantotu	Noteikti izmantotu	Noteikti izmantotu	Liekas, ka izmantotu	Neizmantotu	Maz ticams, ka izmantotu	Liekas, ka izmantotu	Maz ticams, ka izmantotu	Maz ticams, ka izmantotu	Sniegtu palīdzību tikai akūtos gadījumos	Neizmantotu	Noteikti izmantotu	Noteikti izmantotu	Noteikti izmantotu	Liekas, ka izmantotu	Noteikti izmantotu	Neizmantotu	Maz ticams, ka izmantotu	Noteikti izmantotu	Liekas, ka izmantotu	Liekas, ka izmantotu	Liekas, ka izmantotu	Nē	1	Nē	4	2	1	0	1	1	0	0	0	1	Jā	1
8/10/2020 21:31:09	Sieviete	1983	Nē		Pieņemu tikai pieaugušos vai bērnus ar pastāvīgu sakodienu	Izgaismojums iekšējā dentīna trešdaļā	Ievērojams zoba audu zudums un / vai rentgenoloģiski kariesa pazīmes redzamas līdz iekšējai dentīna trešdaļai.	Neveiktu nekādu ārstēšanu	Neveiktu nekādu ārstēšanu	Sniegtu palīdzību tikai akūtos gadījumos	Neizmantotu	Neizmantotu	Neizmantotu	Neizmantotu	Neizmantotu	Neizmantotu	Maz ticams, ka izmantotu	Neizmantotu	Neizmantotu	Neizmantotu	Sniegtu palīdzību tikai akūtos gadījumos	Neizmantotu	Neizmantotu	Neizmantotu	Neizmantotu	Neizmantotu	Neizmantotu	Neizmantotu	Neizmantotu	Maz ticams, ka izmantotu	Neizmantotu	Neizmantotu	Neizmantotu	Jā	1	Nē	0	0	0	0	0	0	0	0	0	0	Nē	1
8/10/2020 21:45:10	Sieviete	2010	Nē		Ārstēju gan pieaugušos, gan bērnus	Izgaismojums līdz emaljas-dentīna robežai, Izgaismojums ārējā dentīna trešdaļā, Izgaismojums vidējā dentīna trešdaļā, Izgaismojums iekšējā dentīna trešdaļā	Mērens zoba audu zudums un / vai rentgenoloģiski kariesa pazīmes redzamas līdz ārējai dentīna trešdaļai.Neliels zoba audu zudums ar lūzumu emaljas līmenī vai tās pārkrāsošanos, vai arī pārkrāsotas fisūras ar pelēcīgu/opakainu emalju un/vai kariozo bojajumu emaljas līmenī. Rentgenoloģiski nav novērojamas kariesa pazīmes., Ievērojams zoba audu zudums un/vai rentgenoloģiski kariesa pazīmes redzamas …	Neveiktu nekādu ārstēšanu	Neveiktu nekādu ārstēšanu	Sniegtu plānveida palīdzību	Neizmantotu	Noteikti izmantotu	Maz ticams, ka izmantotu	Noteikti izmantotu	Noteikti izmantotu	Neizmantotu	Liekas, ka izmantotu	Liekas, ka izmantotu	Noteikti izmantotu	Noteikti izmantotu	Sniegtu plānveida palīdzību	Neizmantotu	Neizmantotu	Noteikti izmantotu	Maz ticams, ka izmantotu	Noteikti izmantotu	Noteikti izmantotu	Neizmantotu	Neizmantotu	Noteikti izmantotu	Liekas, ka izmantotu	Noteikti izmantotu	Noteikti izmantotu	Jā	1	Jā	6	3	3	0	0	1	1	0	0	2	Jā	3
8/10/2020 22:13:17	Sieviete	2012	Nē		Mazus bērnus ārstēju reti (retāk kā reizi nedēļā)	Izgaismojums vidējā dentīna trešdaļā, Izgaismojums iekšējā dentīna trešdaļā	Ievērojams zoba audu zudums un/vai rentgenoloģiski kariesa pazīmes redzamas līdz vidējai dentīna trešdaļai., Ievērojams zoba audu zudums un / vai rentgenoloģiski kariesa pazīmes redzamas līdz iekšējai dentīna trešdaļai.	Neveiktu nekādu ārstēšanu	Aplicētu fluorīdu laku	Sniegtu plānveida palīdzību	Maz ticams, ka izmantotu	Noteikti izmantotu	Liekas, ka izmantotu	Noteikti izmantotu	Liekas, ka izmantotu	Maz ticams, ka izmantotu	Noteikti izmantotu	Liekas, ka izmantotu	Liekas, ka izmantotu	Liekas, ka izmantotu	Sniegtu plānveida palīdzību	Neizmantotu	Maz ticams, ka izmantotu	Noteikti izmantotu	Liekas, ka izmantotu	Liekas, ka izmantotu	Liekas, ka izmantotu	Maz ticams, ka izmantotu	Maz ticams, ka izmantotu	Noteikti izmantotu	Liekas, ka izmantotu	Liekas, ka izmantotu	Liekas, ka izmantotu	Nē	1	Nē	3	1	1	0	1	0	0	0	0	0	Nē	1
8/10/2020 22:27:52	Sieviete	1982	Nē		Ārstēju gan pieaugušos, gan bērnus	Izgaismojums ārējā dentīna trešdaļā, Izgaismojums vidējā dentīna trešdaļā, Izgaismojums iekšējā dentīna trešdaļā	Ievērojams zoba audu zudums un/vai rentgenoloģiski kariesa pazīmes redzamas līdz vidējai dentīna trešdaļai., Ievērojams zoba audu zudums un / vai rentgenoloģiski kariesa pazīmes redzamas līdz iekšējai dentīna trešdaļai.	Aplicētu fluorīdu laku	Aplicētu silantu	Sniegtu plānveida palīdzību	Maz ticams, ka izmantotu	Noteikti izmantotu	Neizmantotu	Noteikti izmantotu	Liekas, ka izmantotu	Maz ticams, ka izmantotu	Noteikti izmantotu	Noteikti izmantotu	Liekas, ka izmantotu	Liekas, ka izmantotu	Sniegtu plānveida palīdzību	Neizmantotu	Neizmantotu	Noteikti izmantotu	Neizmantotu	Noteikti izmantotu	Noteikti izmantotu	Neizmantotu	Maz ticams, ka izmantotu	Noteikti izmantotu	Maz ticams, ka izmantotu	Noteikti izmantotu	Noteikti izmantotu	Jā	1	Jā	5	2	1	1	1	1	0	0	0	1	Jā	1
8/10/2020 22:28:12	Sieviete	2004	Nē		Ārstēju gan pieaugušos, gan bērnus	Izgaismojums ārējā dentīna trešdaļā, Izgaismojums vidējā dentīna trešdaļā, Izgaismojums iekšējā dentīna trešdaļā	Mērens zoba audu zudums un / vai rentgenoloģiski kariesa pazīmes redzamas līdz ārējai dentīna trešdaļai.Neliels zoba audu zudums ar lūzumu emaljas līmenī vai tās pārkrāsošanos, vai arī pārkrāsotas fisūras ar pelēcīgu/opakainu emalju un/vai kariozo bojajumu emaljas līmenī. Rentgenoloģiski nav novērojamas kariesa pazīmes., Ievērojams zoba audu zudums un/vai rentgenoloģiski kariesa pazīmes redzamas …	Veidotu kavitāti, izņemot tikai kariozos audus, atjaunotu ar restaurāciju	Veidotu kavitāti, izņemot tikai kariozos audus, atjaunotu ar restaurāciju	Sniegtu plānveida palīdzību	Liekas, ka izmantotu	Liekas, ka izmantotu	Neizmantotu	Maz ticams, ka izmantotu	Neizmantotu	Neizmantotu	Noteikti izmantotu	Maz ticams, ka izmantotu	Maz ticams, ka izmantotu	Liekas, ka izmantotu	Sniegtu plānveida palīdzību	Liekas, ka izmantotu	Liekas, ka izmantotu	Liekas, ka izmantotu	Neizmantotu	Liekas, ka izmantotu	Liekas, ka izmantotu	Neizmantotu	Noteikti izmantotu	Noteikti izmantotu	Liekas, ka izmantotu	Neizmantotu	Liekas, ka izmantotu	Nē	1	Jā	9	2	3	2	2	1	1	1	1	4	Jā	3
8/11/2020 9:33:52	Sieviete	1983	Nē		Mazus bērnus ārstēju reti (retāk kā reizi nedēļā)	Izgaismojums līdz emaljas-dentīna robežai, Izgaismojums ārējā dentīna trešdaļā, Izgaismojums vidējā dentīna trešdaļā, Izgaismojums iekšējā dentīna trešdaļā	Ievērojams zoba audu zudums un/vai rentgenoloģiski kariesa pazīmes redzamas līdz vidējai dentīna trešdaļai., Ievērojams zoba audu zudums un / vai rentgenoloģiski kariesa pazīmes redzamas līdz iekšējai dentīna trešdaļai.	Neveiktu nekādu ārstēšanu	Neveiktu nekādu ārstēšanu	Nesniegtu pakalpojumus vispār	Neizmantotu	Liekas, ka izmantotu	Neizmantotu	Neizmantotu	Maz ticams, ka izmantotu	Neizmantotu	Liekas, ka izmantotu	Liekas, ka izmantotu	Maz ticams, ka izmantotu	Liekas, ka izmantotu	Nesniegtu pakalpojumus vispār	Neizmantotu	Neizmantotu	Neizmantotu	Neizmantotu	Neizmantotu	Neizmantotu	Neizmantotu	Neizmantotu	Neizmantotu	Neizmantotu	Neizmantotu	Neizmantotu	Jā	1	Nē	4	3	1	0	0	1	0	0	0	1	Jā	1
8/11/2020 9:48:40	Sieviete	2007	Nē		Mazus bērnus ārstēju reti (retāk kā reizi nedēļā)	Izgaismojums ārējā dentīna trešdaļā, Izgaismojums vidējā dentīna trešdaļā, Izgaismojums iekšējā dentīna trešdaļā	Ievērojams zoba audu zudums un/vai rentgenoloģiski kariesa pazīmes redzamas līdz vidējai dentīna trešdaļai., Ievērojams zoba audu zudums un / vai rentgenoloģiski kariesa pazīmes redzamas līdz iekšējai dentīna trešdaļai.	Veidotu kavitāti, izņemot tikai kariozos audus, atjaunotu ar restaurāciju + pārējās fisūras slēgtu ar silantu	Neveiktu nekādu ārstēšanu	Sniegtu palīdzību tikai akūtos gadījumos	Neizmantotu	Noteikti izmantotu	Maz ticams, ka izmantotu	Neizmantotu	Liekas, ka izmantotu	Neizmantotu	Liekas, ka izmantotu	Liekas, ka izmantotu	Neizmantotu	Maz ticams, ka izmantotu	Sniegtu plānveida palīdzību	Neizmantotu	Noteikti izmantotu	Maz ticams, ka izmantotu	Maz ticams, ka izmantotu	Neizmantotu	Maz ticams, ka izmantotu	Neizmantotu	Noteikti izmantotu	Liekas, ka izmantotu	Maz ticams, ka izmantotu	Neizmantotu	Maz ticams, ka izmantotu	Jā	1	Jā	5	2	1	2	0	1	0	1	0	2	Jā	1
8/11/2020 11:25:41	Sieviete	1986	Nē		Pieņemu tikai pieaugušos vai bērnus ar pastāvīgu sakodienu	Izgaismojums ārējā dentīna trešdaļā, Izgaismojums vidējā dentīna trešdaļā, Izgaismojums iekšējā dentīna trešdaļā	Mērens zoba audu zudums un / vai rentgenoloģiski kariesa pazīmes redzamas līdz ārējai dentīna trešdaļai.Neliels zoba audu zudums ar lūzumu emaljas līmenī vai tās pārkrāsošanos, vai arī pārkrāsotas fisūras ar pelēcīgu/opakainu emalju un/vai kariozo bojajumu emaljas līmenī. Rentgenoloģiski nav novērojamas kariesa pazīmes., Ievērojams zoba audu zudums un/vai rentgenoloģiski kariesa pazīmes redzamas …	Veidotu kavitāti, izņemot tikai kariozos audus, atjaunotu ar restaurāciju + pārējās fisūras slēgtu ar silantu	Aplicētu fluorīdu laku	Sniegtu palīdzību tikai akūtos gadījumos	Noteikti izmantotu	Noteikti izmantotu	Neizmantotu	Noteikti izmantotu	Noteikti izmantotu	Noteikti izmantotu	Noteikti izmantotu	Noteikti izmantotu	Noteikti izmantotu	Noteikti izmantotu	Sniegtu palīdzību tikai akūtos gadījumos	Noteikti izmantotu	Noteikti izmantotu	Noteikti izmantotu	Neizmantotu	Noteikti izmantotu	Noteikti izmantotu	Noteikti izmantotu	Noteikti izmantotu	Noteikti izmantotu	Noteikti izmantotu	Noteikti izmantotu	Noteikti izmantotu	Jā	1	Jā	8	2	3	2	1	1	1	1	0	3	Jā	3
8/11/2020 16:41:14	Sieviete	1983	Nē		Pieņemu tikai pieaugušos vai bērnus ar pastāvīgu sakodienu	Izgaismojums iekšējā emaljas daļā, Izgaismojums līdz emaljas-dentīna robežai, Izgaismojums ārējā dentīna trešdaļā, Izgaismojums vidējā dentīna trešdaļā, Izgaismojums iekšējā dentīna trešdaļā	Neliels zoba audu zudums ar lūzumu emaljas līmenī vai tās pārkrāsošanos, vai arī pārkrāsotas fisūras ar pelēcīgu/opakainu emalju un/vai kariozo bojajumu emaljas līmenī. Rentgenoloģiski nav novērojamas kariesa pazīmes., Mērens zoba audu zudums un / vai rentgenoloģiski kariesa pazīmes redzamas līdz ārējai dentīna trešdaļai.Neliels zoba audu zudums ar lūzumu emaljas līmenī vai tās pārkrāsošanos, vai…	Aplicētu silantu	Aplicētu silantu	Sniegtu palīdzību tikai akūtos gadījumos	Neizmantotu	Noteikti izmantotu	Maz ticams, ka izmantotu	Noteikti izmantotu	Noteikti izmantotu	Neizmantotu	Liekas, ka izmantotu	Neizmantotu	Noteikti izmantotu	Noteikti izmantotu	Sniegtu palīdzību tikai akūtos gadījumos	Neizmantotu	Maz ticams, ka izmantotu	Noteikti izmantotu	Maz ticams, ka izmantotu	Liekas, ka izmantotu	Noteikti izmantotu	Neizmantotu	Neizmantotu	Liekas, ka izmantotu	Maz ticams, ka izmantotu	Liekas, ka izmantotu	Noteikti izmantotu	Jā	1	Jā	9	4	3	1	1	1	1	0	0	2	Jā	3
8/11/2020 19:57:08	Sieviete	2003	Jā	Bērnu zobārsts	Ārstēju gan pieaugušos, gan bērnus	Izgaismojums vidējā dentīna trešdaļā, Izgaismojums iekšējā dentīna trešdaļā	Ievērojams zoba audu zudums un/vai rentgenoloģiski kariesa pazīmes redzamas līdz vidējai dentīna trešdaļai., Ievērojams zoba audu zudums un / vai rentgenoloģiski kariesa pazīmes redzamas līdz iekšējai dentīna trešdaļai.	Veidotu kavitāti, izņemot tikai kariozos audus, atjaunotu ar restaurāciju	Aplicētu fluorīdu laku	Nesniegtu pakalpojumus vispār	Neizmantotu	Noteikti izmantotu	Neizmantotu	Liekas, ka izmantotu	Noteikti izmantotu	Neizmantotu	Liekas, ka izmantotu	Neizmantotu	Liekas, ka izmantotu	Noteikti izmantotu	Nesniegtu pakalpojumus vispār	Neizmantotu	Maz ticams, ka izmantotu	Noteikti izmantotu	Neizmantotu	Liekas, ka izmantotu	Noteikti izmantotu	Neizmantotu	Maz ticams, ka izmantotu	Liekas, ka izmantotu	Neizmantotu	Maz ticams, ka izmantotu	Liekas, ka izmantotu	Jā	1	Jā	5	1	1	2	1	0	0	1	0	1	Jā	1
8/12/2020 9:41:02	Sieviete	1977	Nē		Pieņemu tikai pieaugušos vai bērnus ar pastāvīgu sakodienu	Izgaismojums līdz emaljas-dentīna robežai, Izgaismojums ārējā dentīna trešdaļā, Izgaismojums vidējā dentīna trešdaļā, Izgaismojums iekšējā dentīna trešdaļā	Ievērojams zoba audu zudums un/vai rentgenoloģiski kariesa pazīmes redzamas līdz vidējai dentīna trešdaļai., Ievērojams zoba audu zudums un / vai rentgenoloģiski kariesa pazīmes redzamas līdz iekšējai dentīna trešdaļai.	Aplicētu fluorīdu laku	Aplicētu fluorīdu laku	Sniegtu palīdzību tikai akūtos gadījumos	Neizmantotu	Liekas, ka izmantotu	Neizmantotu	Maz ticams, ka izmantotu	Maz ticams, ka izmantotu	Neizmantotu	Liekas, ka izmantotu	Neizmantotu	Maz ticams, ka izmantotu	Maz ticams, ka izmantotu	Sniegtu palīdzību tikai akūtos gadījumos	Neizmantotu	Liekas, ka izmantotu	Liekas, ka izmantotu	Neizmantotu	Maz ticams, ka izmantotu	Neizmantotu	Neizmantotu	Liekas, ka izmantotu	Liekas, ka izmantotu	Neizmantotu	Maz ticams, ka izmantotu	Neizmantotu	Jā	1	Jā	6	3	1	1	1	1	0	0	0	1	Jā	1
8/12/2020 13:04:30	Sieviete	1985	Nē		Ārstēju gan pieaugušos, gan bērnus	Izgaismojums līdz emaljas-dentīna robežai, Izgaismojums ārējā dentīna trešdaļā, Izgaismojums vidējā dentīna trešdaļā, Izgaismojums iekšējā dentīna trešdaļā	Mērens zoba audu zudums un / vai rentgenoloģiski kariesa pazīmes redzamas līdz ārējai dentīna trešdaļai.Neliels zoba audu zudums ar lūzumu emaljas līmenī vai tās pārkrāsošanos, vai arī pārkrāsotas fisūras ar pelēcīgu/opakainu emalju un/vai kariozo bojajumu emaljas līmenī. Rentgenoloģiski nav novērojamas kariesa pazīmes., Ievērojams zoba audu zudums un/vai rentgenoloģiski kariesa pazīmes redzamas …	Aplicētu fluorīdu laku	Aplicētu fluorīdu laku	Sniegtu palīdzību tikai akūtos gadījumos	Maz ticams, ka izmantotu	Liekas, ka izmantotu	Neizmantotu	Liekas, ka izmantotu	Maz ticams, ka izmantotu	Maz ticams, ka izmantotu	Noteikti izmantotu	Neizmantotu	Liekas, ka izmantotu	Maz ticams, ka izmantotu	Sniegtu palīdzību tikai akūtos gadījumos	Neizmantotu	Maz ticams, ka izmantotu	Liekas, ka izmantotu	Neizmantotu	Noteikti izmantotu	Noteikti izmantotu	Neizmantotu	Neizmantotu	Noteikti izmantotu	Neizmantotu	Noteikti izmantotu	Liekas, ka izmantotu	Jā	1	Jā	8	3	3	1	1	1	1	0	0	2	Jā	3
8/12/2020 15:21:15	Sieviete	1984	Nē		Pieņemu tikai pieaugušos vai bērnus ar pastāvīgu sakodienu	Izgaismojums ārējā emaljas daļā, Izgaismojums līdz emaljas-dentīna robežai, Izgaismojums vidējā dentīna trešdaļā, Izgaismojums iekšējā dentīna trešdaļā	Mērens zoba audu zudums un / vai rentgenoloģiski kariesa pazīmes redzamas līdz ārējai dentīna trešdaļai.Neliels zoba audu zudums ar lūzumu emaljas līmenī vai tās pārkrāsošanos, vai arī pārkrāsotas fisūras ar pelēcīgu/opakainu emalju un/vai kariozo bojajumu emaljas līmenī. Rentgenoloģiski nav novērojamas kariesa pazīmes., Ievērojams zoba audu zudums un/vai rentgenoloģiski kariesa pazīmes redzamas …	Neveiktu nekādu ārstēšanu	Neveiktu nekādu ārstēšanu	Nesniegtu pakalpojumus vispār	Neizmantotu	Liekas, ka izmantotu	Maz ticams, ka izmantotu	Maz ticams, ka izmantotu	Liekas, ka izmantotu	Neizmantotu	Liekas, ka izmantotu	Neizmantotu	Neizmantotu	Liekas, ka izmantotu	Nesniegtu pakalpojumus vispār	Neizmantotu	Maz ticams, ka izmantotu	Liekas, ka izmantotu	Neizmantotu	Neizmantotu	Maz ticams, ka izmantotu	Neizmantotu	Maz ticams, ka izmantotu	Liekas, ka izmantotu	Neizmantotu	Neizmantotu	Maz ticams, ka izmantotu	Jā	1	Jā	8	5	3	0	0	1	1	0	0	2	Jā	3
8/12/2020 16:09:42	Sieviete	2002	Nē		Ārstēju gan pieaugušos, gan bērnus	Izgaismojums ārējā dentīna trešdaļā, Izgaismojums vidējā dentīna trešdaļā, Izgaismojums iekšējā dentīna trešdaļā	Ievērojams zoba audu zudums un/vai rentgenoloģiski kariesa pazīmes redzamas līdz vidējai dentīna trešdaļai., Ievērojams zoba audu zudums un / vai rentgenoloģiski kariesa pazīmes redzamas līdz iekšējai dentīna trešdaļai.	Veidotu kavitāti, iekļaujot visas fisūras, atjaunotu ar restaurāciju	Neveiktu nekādu ārstēšanu	Nesniegtu pakalpojumus vispār	Neizmantotu	Neizmantotu	Neizmantotu	Neizmantotu	Neizmantotu	Neizmantotu	Neizmantotu	Neizmantotu	Neizmantotu	Neizmantotu	Nesniegtu pakalpojumus vispār	Neizmantotu	Neizmantotu	Neizmantotu	Neizmantotu	Neizmantotu	Neizmantotu	Neizmantotu	Neizmantotu	Neizmantotu	Neizmantotu	Neizmantotu	Neizmantotu	Nē	1	Jā	5	2	1	2	0	1	0	1	0	2	Jā	1
8/12/2020 17:28:35	Sieviete	2015	Jā	Zobu protēzists	Pieņemu tikai pieaugušos vai bērnus ar pastāvīgu sakodienu	Izgaismojums ārējā dentīna trešdaļā, Izgaismojums vidējā dentīna trešdaļā, Izgaismojums iekšējā dentīna trešdaļā	Ievērojams zoba audu zudums un/vai rentgenoloģiski kariesa pazīmes redzamas līdz vidējai dentīna trešdaļai., Ievērojams zoba audu zudums un / vai rentgenoloģiski kariesa pazīmes redzamas līdz iekšējai dentīna trešdaļai.	Veidotu kavitāti, izņemot tikai kariozos audus, atjaunotu ar restaurāciju + pārējās fisūras slēgtu ar silantu	Aplicētu fluorīdu laku	Sniegtu palīdzību tikai akūtos gadījumos	Neizmantotu	Noteikti izmantotu	Neizmantotu	Noteikti izmantotu	Liekas, ka izmantotu	Maz ticams, ka izmantotu	Noteikti izmantotu	Noteikti izmantotu	Noteikti izmantotu	Noteikti izmantotu	Sniegtu palīdzību tikai akūtos gadījumos	Neizmantotu	Neizmantotu	Noteikti izmantotu	Neizmantotu	Noteikti izmantotu	Noteikti izmantotu	Maz ticams, ka izmantotu	Maz ticams, ka izmantotu	Noteikti izmantotu	Noteikti izmantotu	Noteikti izmantotu	Noteikti izmantotu	Jā	1	Jā	6	2	1	2	1	1	0	1	0	2	Jā	1
8/12/2020 18:12:13	Sieviete	1992	Nē		Mazus bērnus ārstēju reti (retāk kā reizi nedēļā)	Izgaismojums līdz emaljas-dentīna robežai, Izgaismojums ārējā dentīna trešdaļā, Izgaismojums vidējā dentīna trešdaļā, Izgaismojums iekšējā dentīna trešdaļā	Ievērojams zoba audu zudums un/vai rentgenoloģiski kariesa pazīmes redzamas līdz vidējai dentīna trešdaļai., Ievērojams zoba audu zudums un / vai rentgenoloģiski kariesa pazīmes redzamas līdz iekšējai dentīna trešdaļai.	Aplicētu silantu	Aplicētu fluorīdu laku	Sniegtu palīdzību tikai akūtos gadījumos	Neizmantotu	Liekas, ka izmantotu	Neizmantotu	Neizmantotu	Maz ticams, ka izmantotu	Neizmantotu	Liekas, ka izmantotu	Liekas, ka izmantotu	Liekas, ka izmantotu	Liekas, ka izmantotu	Sniegtu palīdzību tikai akūtos gadījumos	Liekas, ka izmantotu	Maz ticams, ka izmantotu	Liekas, ka izmantotu	Neizmantotu	Liekas, ka izmantotu	Liekas, ka izmantotu	Liekas, ka izmantotu	Maz ticams, ka izmantotu	Liekas, ka izmantotu	Liekas, ka izmantotu	Liekas, ka izmantotu	Liekas, ka izmantotu	Nē	1	Jā	6	3	1	1	1	1	0	0	0	1	Jā	1
8/12/2020 23:35:01	Sieviete	2014	Nē		Ārstēju gan pieaugušos, gan bērnus	Izgaismojums līdz emaljas-dentīna robežai, Izgaismojums ārējā dentīna trešdaļā, Izgaismojums vidējā dentīna trešdaļā, Izgaismojums iekšējā dentīna trešdaļā	Mērens zoba audu zudums un / vai rentgenoloģiski kariesa pazīmes redzamas līdz ārējai dentīna trešdaļai.Neliels zoba audu zudums ar lūzumu emaljas līmenī vai tās pārkrāsošanos, vai arī pārkrāsotas fisūras ar pelēcīgu/opakainu emalju un/vai kariozo bojajumu emaljas līmenī. Rentgenoloģiski nav novērojamas kariesa pazīmes., Ievērojams zoba audu zudums un/vai rentgenoloģiski kariesa pazīmes redzamas …	Veidotu kavitāti, izņemot tikai kariozos audus, atjaunotu ar restaurāciju + pārējās fisūras slēgtu ar silantu	Neveiktu nekādu ārstēšanu	Sniegtu palīdzību tikai akūtos gadījumos	Maz ticams, ka izmantotu	Maz ticams, ka izmantotu	Neizmantotu	Neizmantotu	Maz ticams, ka izmantotu	Neizmantotu	Maz ticams, ka izmantotu	Neizmantotu	Neizmantotu	Maz ticams, ka izmantotu	Sniegtu palīdzību tikai akūtos gadījumos	Maz ticams, ka izmantotu	Neizmantotu	Maz ticams, ka izmantotu	Neizmantotu	Neizmantotu	Maz ticams, ka izmantotu	Neizmantotu	Maz ticams, ka izmantotu	Maz ticams, ka izmantotu	Neizmantotu	Neizmantotu	Maz ticams, ka izmantotu	Jā	1	Jā	8	3	3	2	0	1	1	1	0	3	Jā	3
8/13/2020 18:13:56	Sieviete	1996	Nē		Ārstēju gan pieaugušos, gan bērnus	Izgaismojums ārējā dentīna trešdaļā, Izgaismojums vidējā dentīna trešdaļā, Izgaismojums iekšējā dentīna trešdaļā	Neliels zoba audu zudums ar lūzumu emaljas līmenī vai tās pārkrāsošanos, vai arī pārkrāsotas fisūras ar pelēcīgu/opakainu emalju un/vai kariozo bojajumu emaljas līmenī. Rentgenoloģiski nav novērojamas kariesa pazīmes., Mērens zoba audu zudums un / vai rentgenoloģiski kariesa pazīmes redzamas līdz ārējai dentīna trešdaļai.Neliels zoba audu zudums ar lūzumu emaljas līmenī vai tās pārkrāsošanos, vai…	Veidotu kavitāti, izņemot tikai kariozos audus, atjaunotu ar restaurāciju	Veidotu kavitāti, izņemot tikai kariozos audus, atjaunotu ar restaurāciju	Sniegtu palīdzību tikai akūtos gadījumos	Neizmantotu	Maz ticams, ka izmantotu	Neizmantotu	Maz ticams, ka izmantotu	Maz ticams, ka izmantotu	Neizmantotu	Maz ticams, ka izmantotu	Maz ticams, ka izmantotu	Neizmantotu	Maz ticams, ka izmantotu	Sniegtu plānveida palīdzību	Neizmantotu	Noteikti izmantotu	Liekas, ka izmantotu	Neizmantotu	Liekas, ka izmantotu	Noteikti izmantotu	Neizmantotu	Noteikti izmantotu	Liekas, ka izmantotu	Noteikti izmantotu	Liekas, ka izmantotu	Noteikti izmantotu	Nē	1	Jā	9	2	3	2	2	1	1	1	1	4	Jā	3
8/14/2020 17:45:24	Sieviete	1996	Nē		Pieņemu tikai pieaugušos vai bērnus ar pastāvīgu sakodienu	Izgaismojums līdz emaljas-dentīna robežai, Izgaismojums ārējā dentīna trešdaļā, Izgaismojums vidējā dentīna trešdaļā, Izgaismojums iekšējā dentīna trešdaļā	Ievērojams zoba audu zudums un/vai rentgenoloģiski kariesa pazīmes redzamas līdz vidējai dentīna trešdaļai., Ievērojams zoba audu zudums un / vai rentgenoloģiski kariesa pazīmes redzamas līdz iekšējai dentīna trešdaļai.	Aplicētu fluorīdu laku	Neveiktu nekādu ārstēšanu	Sniegtu palīdzību tikai akūtos gadījumos	Neizmantotu	Noteikti izmantotu	Maz ticams, ka izmantotu	Liekas, ka izmantotu	Liekas, ka izmantotu	Neizmantotu	Noteikti izmantotu	Noteikti izmantotu	Noteikti izmantotu	Noteikti izmantotu	Sniegtu palīdzību tikai akūtos gadījumos	Neizmantotu	Neizmantotu	Noteikti izmantotu	Maz ticams, ka izmantotu	Liekas, ka izmantotu	Liekas, ka izmantotu	Neizmantotu	Neizmantotu	Noteikti izmantotu	Noteikti izmantotu	Noteikti izmantotu	Noteikti izmantotu	Nē	1	Jā	5	3	1	1	0	1	0	0	0	1	Jā	1
8/15/2020 6:56:49	Sieviete	2003	Nē		Ārstēju gan pieaugušos, gan bērnus	Izgaismojums ārējā dentīna trešdaļā, Izgaismojums vidējā dentīna trešdaļā, Izgaismojums iekšējā dentīna trešdaļā	Ievērojams zoba audu zudums un/vai rentgenoloģiski kariesa pazīmes redzamas līdz vidējai dentīna trešdaļai., Ievērojams zoba audu zudums un / vai rentgenoloģiski kariesa pazīmes redzamas līdz iekšējai dentīna trešdaļai.	Aplicētu silantu	Aplicētu silantu	Sniegtu plānveida palīdzību	Noteikti izmantotu	Maz ticams, ka izmantotu	Neizmantotu	Noteikti izmantotu	Noteikti izmantotu	Noteikti izmantotu	Neizmantotu	Neizmantotu	Neizmantotu	Noteikti izmantotu	Sniegtu plānveida palīdzību	Maz ticams, ka izmantotu	Neizmantotu	Maz ticams, ka izmantotu	Neizmantotu	Liekas, ka izmantotu	Noteikti izmantotu	Noteikti izmantotu	Neizmantotu	Neizmantotu	Maz ticams, ka izmantotu	Liekas, ka izmantotu	Noteikti izmantotu	Jā	1	Jā	5	2	1	1	1	1	0	0	0	1	Jā	1
8/15/2020 16:13:09	Sieviete	2015	Nē		Ārstēju gan pieaugušos, gan bērnus	Izgaismojums ārējā dentīna trešdaļā, Izgaismojums vidējā dentīna trešdaļā, Izgaismojums iekšējā dentīna trešdaļā	Ievērojams zoba audu zudums un/vai rentgenoloģiski kariesa pazīmes redzamas līdz vidējai dentīna trešdaļai., Ievērojams zoba audu zudums un / vai rentgenoloģiski kariesa pazīmes redzamas līdz iekšējai dentīna trešdaļai.	Veidotu kavitāti, izņemot tikai kariozos audus, atjaunotu ar restaurāciju	Aplicētu fluorīdu laku	Sniegtu palīdzību tikai akūtos gadījumos	Neizmantotu	Noteikti izmantotu	Maz ticams, ka izmantotu	Liekas, ka izmantotu	Liekas, ka izmantotu	Neizmantotu	Liekas, ka izmantotu	Maz ticams, ka izmantotu	Liekas, ka izmantotu	Neizmantotu	Sniegtu plānveida palīdzību	Neizmantotu	Neizmantotu	Noteikti izmantotu	Maz ticams, ka izmantotu	Liekas, ka izmantotu	Liekas, ka izmantotu	Neizmantotu	Liekas, ka izmantotu	Liekas, ka izmantotu	Maz ticams, ka izmantotu	Liekas, ka izmantotu	Neizmantotu	Jā	1	Jā	6	2	1	2	1	1	0	1	0	2	Jā	1
8/16/2020 14:55:44	Sieviete	2002	Nē		Ārstēju gan pieaugušos, gan bērnus	Izgaismojums vidējā dentīna trešdaļā, Izgaismojums iekšējā dentīna trešdaļā	Ievērojams zoba audu zudums un/vai rentgenoloģiski kariesa pazīmes redzamas līdz vidējai dentīna trešdaļai., Ievērojams zoba audu zudums un / vai rentgenoloģiski kariesa pazīmes redzamas līdz iekšējai dentīna trešdaļai.	Aplicētu fluorīdu laku	Aplicētu fluorīdu laku	Sniegtu palīdzību tikai akūtos gadījumos	Neizmantotu	Noteikti izmantotu	Noteikti izmantotu	Noteikti izmantotu	Noteikti izmantotu	Neizmantotu	Noteikti izmantotu	Liekas, ka izmantotu	Noteikti izmantotu	Noteikti izmantotu	Sniegtu palīdzību tikai akūtos gadījumos	Neizmantotu	Neizmantotu	Noteikti izmantotu	Noteikti izmantotu	Noteikti izmantotu	Noteikti izmantotu	Neizmantotu	Neizmantotu	Noteikti izmantotu	Noteikti izmantotu	Noteikti izmantotu	Noteikti izmantotu	Jā	1	Nē	4	1	1	1	1	0	0	0	0	0	Nē	1
8/17/2020 8:39:23	Sieviete	1986	Nē		Pieņemu tikai pieaugušos vai bērnus ar pastāvīgu sakodienu	Izgaismojums ārējā dentīna trešdaļā	Ievērojams zoba audu zudums un/vai rentgenoloģiski kariesa pazīmes redzamas līdz vidējai dentīna trešdaļai.	Aplicētu fluorīdu laku	Aplicētu fluorīdu laku	Sniegtu palīdzību tikai akūtos gadījumos	Neizmantotu	Noteikti izmantotu	Maz ticams, ka izmantotu	Noteikti izmantotu	Noteikti izmantotu	Neizmantotu	Noteikti izmantotu	Noteikti izmantotu	Noteikti izmantotu	Noteikti izmantotu	Sniegtu palīdzību tikai akūtos gadījumos	Neizmantotu	Maz ticams, ka izmantotu	Noteikti izmantotu	Maz ticams, ka izmantotu	Noteikti izmantotu	Noteikti izmantotu	Neizmantotu	Noteikti izmantotu	Noteikti izmantotu	Noteikti izmantotu	Noteikti izmantotu	Noteikti izmantotu	Jā	1	Jā	5	2	1	1	1	1	0	0	0	1	Jā	1
8/17/2020 12:43:35	Sieviete	2019	Nē		Ārstēju gan pieaugušos, gan bērnus	Izgaismojums vidējā dentīna trešdaļā, Izgaismojums iekšējā dentīna trešdaļā	Ievērojams zoba audu zudums un / vai rentgenoloģiski kariesa pazīmes redzamas līdz iekšējai dentīna trešdaļai.	Aplicētu fluorīdu laku	Neveiktu nekādu ārstēšanu	Sniegtu palīdzību tikai akūtos gadījumos	Maz ticams, ka izmantotu	Noteikti izmantotu	Noteikti izmantotu	Liekas, ka izmantotu	Liekas, ka izmantotu	Neizmantotu	Noteikti izmantotu	Liekas, ka izmantotu	Noteikti izmantotu	Noteikti izmantotu	Sniegtu palīdzību tikai akūtos gadījumos	Liekas, ka izmantotu	Neizmantotu	Noteikti izmantotu	Noteikti izmantotu	Noteikti izmantotu	Noteikti izmantotu	Neizmantotu	Neizmantotu	Noteikti izmantotu	Liekas, ka izmantotu	Noteikti izmantotu	Liekas, ka izmantotu	Jā	1	Nē	2	1	0	1	0	0	0	0	0	0	Nē	1
8/17/2020 12:45:57	Sieviete	2019	Nē		Ārstēju gan pieaugušos, gan bērnus	Izgaismojums ārējā dentīna trešdaļā, Izgaismojums vidējā dentīna trešdaļā, Izgaismojums iekšējā dentīna trešdaļā	Ievērojams zoba audu zudums un/vai rentgenoloģiski kariesa pazīmes redzamas līdz vidējai dentīna trešdaļai., Ievērojams zoba audu zudums un / vai rentgenoloģiski kariesa pazīmes redzamas līdz iekšējai dentīna trešdaļai.	Neveiktu nekādu ārstēšanu	Neveiktu nekādu ārstēšanu	Nesniegtu pakalpojumus vispār	Neizmantotu	Liekas, ka izmantotu	Neizmantotu	Liekas, ka izmantotu	Liekas, ka izmantotu	Neizmantotu	Maz ticams, ka izmantotu	Maz ticams, ka izmantotu	Liekas, ka izmantotu	Liekas, ka izmantotu	Sniegtu palīdzību tikai akūtos gadījumos	Neizmantotu	Neizmantotu	Liekas, ka izmantotu	Neizmantotu	Liekas, ka izmantotu	Liekas, ka izmantotu	Neizmantotu	Neizmantotu	Maz ticams, ka izmantotu	Neizmantotu	Maz ticams, ka izmantotu	Liekas, ka izmantotu	Jā	1	Nē	3	2	1	0	0	1	0	0	0	1	Jā	1
8/17/2020 12:47:40	Sieviete	2003	Jā	Bērnu zobārsts	Ārstēju gan pieaugušos, gan bērnus	Izgaismojums vidējā dentīna trešdaļā, Izgaismojums iekšējā dentīna trešdaļā	Ievērojams zoba audu zudums un/vai rentgenoloģiski kariesa pazīmes redzamas līdz vidējai dentīna trešdaļai., Ievērojams zoba audu zudums un / vai rentgenoloģiski kariesa pazīmes redzamas līdz iekšējai dentīna trešdaļai.	Aplicētu silantu	Aplicētu fluorīdu laku	Sniegtu palīdzību tikai akūtos gadījumos	Maz ticams, ka izmantotu	Noteikti izmantotu	Noteikti izmantotu	Noteikti izmantotu	Liekas, ka izmantotu	Neizmantotu	Noteikti izmantotu	Noteikti izmantotu	Noteikti izmantotu	Liekas, ka izmantotu	Sniegtu palīdzību tikai akūtos gadījumos	Maz ticams, ka izmantotu	Noteikti izmantotu	Noteikti izmantotu	Noteikti izmantotu	Noteikti izmantotu	Liekas, ka izmantotu	Neizmantotu	Noteikti izmantotu	Noteikti izmantotu	Noteikti izmantotu	Noteikti izmantotu	Liekas, ka izmantotu	Jā	1	Nē	4	1	1	1	1	0	0	0	0	0	Nē	1
8/17/2020 12:54:48	Sieviete	2013	Nē		Mazus bērnus ārstēju reti (retāk kā reizi nedēļā)	Izgaismojums vidējā dentīna trešdaļā, Izgaismojums iekšējā dentīna trešdaļā	Ievērojams zoba audu zudums un / vai rentgenoloģiski kariesa pazīmes redzamas līdz iekšējai dentīna trešdaļai.	Neveiktu nekādu ārstēšanu	Neveiktu nekādu ārstēšanu	Sniegtu palīdzību tikai akūtos gadījumos	Liekas, ka izmantotu	Maz ticams, ka izmantotu	Neizmantotu	Liekas, ka izmantotu	Liekas, ka izmantotu	Liekas, ka izmantotu	Maz ticams, ka izmantotu	Maz ticams, ka izmantotu	Liekas, ka izmantotu	Maz ticams, ka izmantotu	Sniegtu palīdzību tikai akūtos gadījumos	Liekas, ka izmantotu	Maz ticams, ka izmantotu	Maz ticams, ka izmantotu	Neizmantotu	Liekas, ka izmantotu	Liekas, ka izmantotu	Liekas, ka izmantotu	Maz ticams, ka izmantotu	Maz ticams, ka izmantotu	Maz ticams, ka izmantotu	Liekas, ka izmantotu	Liekas, ka izmantotu	Nē	1	Nē	1	1	0	0	0	0	0	0	0	0	Nē	1
8/17/2020 13:09:09	Sieviete	1989	Nē		Pieņemu tikai pieaugušos vai bērnus ar pastāvīgu sakodienu	Izgaismojums vidējā dentīna trešdaļā, Izgaismojums iekšējā dentīna trešdaļā	Ievērojams zoba audu zudums un/vai rentgenoloģiski kariesa pazīmes redzamas līdz vidējai dentīna trešdaļai., Ievērojams zoba audu zudums un / vai rentgenoloģiski kariesa pazīmes redzamas līdz iekšējai dentīna trešdaļai.	Aplicētu fluorīdu laku	Neveiktu nekādu ārstēšanu	Sniegtu palīdzību tikai akūtos gadījumos	Maz ticams, ka izmantotu	Liekas, ka izmantotu	Noteikti izmantotu	Liekas, ka izmantotu	Maz ticams, ka izmantotu	Neizmantotu	Liekas, ka izmantotu	Liekas, ka izmantotu	Neizmantotu	Neizmantotu	Sniegtu palīdzību tikai akūtos gadījumos	Neizmantotu	Neizmantotu	Liekas, ka izmantotu	Maz ticams, ka izmantotu	Noteikti izmantotu	Liekas, ka izmantotu	Neizmantotu	Maz ticams, ka izmantotu	Noteikti izmantotu	Liekas, ka izmantotu	Liekas, ka izmantotu	Noteikti izmantotu	Nē	1	Nē	3	1	1	1	0	0	0	0	0	0	Nē	1
8/17/2020 13:12:21	Sieviete	2020	Nē		Ārstēju gan pieaugušos, gan bērnus	Izgaismojums vidējā dentīna trešdaļā, Izgaismojums iekšējā dentīna trešdaļā	Ievērojams zoba audu zudums un/vai rentgenoloģiski kariesa pazīmes redzamas līdz vidējai dentīna trešdaļai., Ievērojams zoba audu zudums un / vai rentgenoloģiski kariesa pazīmes redzamas līdz iekšējai dentīna trešdaļai.	Aplicētu silantu	Aplicētu silantu	Sniegtu palīdzību tikai akūtos gadījumos	Noteikti izmantotu	Noteikti izmantotu	Maz ticams, ka izmantotu	Noteikti izmantotu	Noteikti izmantotu	Noteikti izmantotu	Liekas, ka izmantotu	Noteikti izmantotu	Noteikti izmantotu	Noteikti izmantotu	Sniegtu palīdzību tikai akūtos gadījumos	Noteikti izmantotu	Noteikti izmantotu	Noteikti izmantotu	Maz ticams, ka izmantotu	Noteikti izmantotu	Noteikti izmantotu	Noteikti izmantotu	Liekas, ka izmantotu	Liekas, ka izmantotu	Noteikti izmantotu	Noteikti izmantotu	Noteikti izmantotu	Jā	1	Nē	4	1	1	1	1	0	0	0	0	0	Nē	1
8/17/2020 13:25:54	Sieviete	2013	Nē		Pieņemu tikai pieaugušos vai bērnus ar pastāvīgu sakodienu	Izgaismojums iekšējā dentīna trešdaļā	Ievērojams zoba audu zudums un / vai rentgenoloģiski kariesa pazīmes redzamas līdz iekšējai dentīna trešdaļai.	Veidotu kavitāti, izņemot tikai kariozos audus, atjaunotu ar restaurāciju	Neveiktu nekādu ārstēšanu	Sniegtu palīdzību tikai akūtos gadījumos	Neizmantotu	Noteikti izmantotu	Maz ticams, ka izmantotu	Noteikti izmantotu	Liekas, ka izmantotu	Neizmantotu	Noteikti izmantotu	Maz ticams, ka izmantotu	Liekas, ka izmantotu	Liekas, ka izmantotu	Sniegtu plānveida palīdzību	Neizmantotu	Maz ticams, ka izmantotu	Noteikti izmantotu	Maz ticams, ka izmantotu	Noteikti izmantotu	Liekas, ka izmantotu	Neizmantotu	Maz ticams, ka izmantotu	Noteikti izmantotu	Maz ticams, ka izmantotu	Noteikti izmantotu	Liekas, ka izmantotu	Jā	1	Nē	2	0	0	2	0	0	0	1	0	1	Jā	1
8/17/2020 13:56:17	Sieviete	2015	Nē		Ārstēju gan pieaugušos, gan bērnus	Izgaismojums līdz emaljas-dentīna robežai, Izgaismojums ārējā dentīna trešdaļā, Izgaismojums vidējā dentīna trešdaļā, Izgaismojums iekšējā dentīna trešdaļā	Ievērojams zoba audu zudums un/vai rentgenoloģiski kariesa pazīmes redzamas līdz vidējai dentīna trešdaļai., Ievērojams zoba audu zudums un / vai rentgenoloģiski kariesa pazīmes redzamas līdz iekšējai dentīna trešdaļai.	Aplicētu fluorīdu laku	Aplicētu fluorīdu laku	Sniegtu palīdzību tikai akūtos gadījumos	Neizmantotu	Liekas, ka izmantotu	Neizmantotu	Liekas, ka izmantotu	Liekas, ka izmantotu	Neizmantotu	Maz ticams, ka izmantotu	Maz ticams, ka izmantotu	Liekas, ka izmantotu	Noteikti izmantotu	Sniegtu plānveida palīdzību	Neizmantotu	Maz ticams, ka izmantotu	Liekas, ka izmantotu	Neizmantotu	Liekas, ka izmantotu	Liekas, ka izmantotu	Neizmantotu	Liekas, ka izmantotu	Neizmantotu	Neizmantotu	Liekas, ka izmantotu	Liekas, ka izmantotu	Jā	1	Jā	6	3	1	1	1	1	0	0	0	1	Jā	1
8/17/2020 14:04:58	Sieviete	1997	Nē		Pieņemu tikai pieaugušos vai bērnus ar pastāvīgu sakodienu	Izgaismojums ārējā dentīna trešdaļā, Izgaismojums vidējā dentīna trešdaļā, Izgaismojums iekšējā dentīna trešdaļā	Mērens zoba audu zudums un / vai rentgenoloģiski kariesa pazīmes redzamas līdz ārējai dentīna trešdaļai.Neliels zoba audu zudums ar lūzumu emaljas līmenī vai tās pārkrāsošanos, vai arī pārkrāsotas fisūras ar pelēcīgu/opakainu emalju un/vai kariozo bojajumu emaljas līmenī. Rentgenoloģiski nav novērojamas kariesa pazīmes., Ievērojams zoba audu zudums un/vai rentgenoloģiski kariesa pazīmes redzamas …	Veidotu kavitāti, izņemot tikai kariozos audus, atjaunotu ar restaurāciju + pārējās fisūras slēgtu ar silantu	Neveiktu nekādu ārstēšanu	Nesniegtu pakalpojumus vispār	Neizmantotu	Neizmantotu	Neizmantotu	Noteikti izmantotu	Noteikti izmantotu	Neizmantotu	Liekas, ka izmantotu	Neizmantotu	Noteikti izmantotu	Noteikti izmantotu	Sniegtu plānveida palīdzību	Neizmantotu	Noteikti izmantotu	Liekas, ka izmantotu	Neizmantotu	Liekas, ka izmantotu	Noteikti izmantotu	Neizmantotu	Noteikti izmantotu	Noteikti izmantotu	Neizmantotu	Liekas, ka izmantotu	Noteikti izmantotu	Jā	1	Jā	7	2	3	2	0	1	1	1	0	3	Jā	3
8/17/2020 14:20:03	Sieviete	2013	Nē		Ārstēju gan pieaugušos, gan bērnus	Izgaismojums iekšējā dentīna trešdaļā	Ievērojams zoba audu zudums un / vai rentgenoloģiski kariesa pazīmes redzamas līdz iekšējai dentīna trešdaļai.	Veidotu kavitāti, izņemot tikai kariozos audus, atjaunotu ar restaurāciju + pārējās fisūras slēgtu ar silantu	Neveiktu nekādu ārstēšanu	Sniegtu palīdzību tikai akūtos gadījumos	Neizmantotu	Liekas, ka izmantotu	Noteikti izmantotu	Noteikti izmantotu	Liekas, ka izmantotu	Neizmantotu	Noteikti izmantotu	Liekas, ka izmantotu	Maz ticams, ka izmantotu	Noteikti izmantotu	Sniegtu plānveida palīdzību	Neizmantotu	Maz ticams, ka izmantotu	Liekas, ka izmantotu	Noteikti izmantotu	Noteikti izmantotu	Noteikti izmantotu	Neizmantotu	Liekas, ka izmantotu	Liekas, ka izmantotu	Noteikti izmantotu	Liekas, ka izmantotu	Noteikti izmantotu	Jā	1	Nē	2	0	0	2	0	0	0	1	0	1	Jā	1
8/17/2020 14:33:56	Sieviete	2019	Nē		Ārstēju gan pieaugušos, gan bērnus	Izgaismojums ārējā dentīna trešdaļā, Izgaismojums vidējā dentīna trešdaļā, Izgaismojums iekšējā dentīna trešdaļā	Ievērojams zoba audu zudums un/vai rentgenoloģiski kariesa pazīmes redzamas līdz vidējai dentīna trešdaļai., Ievērojams zoba audu zudums un / vai rentgenoloģiski kariesa pazīmes redzamas līdz iekšējai dentīna trešdaļai.	Neveiktu nekādu ārstēšanu	Neveiktu nekādu ārstēšanu	Nesniegtu pakalpojumus vispār	Neizmantotu	Liekas, ka izmantotu	Neizmantotu	Liekas, ka izmantotu	Liekas, ka izmantotu	Neizmantotu	Maz ticams, ka izmantotu	Maz ticams, ka izmantotu	Liekas, ka izmantotu	Liekas, ka izmantotu	Sniegtu palīdzību tikai akūtos gadījumos	Neizmantotu	Neizmantotu	Liekas, ka izmantotu	Neizmantotu	Liekas, ka izmantotu	Liekas, ka izmantotu	Neizmantotu	Neizmantotu	Maz ticams, ka izmantotu	Neizmantotu	Maz ticams, ka izmantotu	Liekas, ka izmantotu	Jā	1	Nē	3	2	1	0	0	1	0	0	0	1	Jā	1
8/17/2020 14:54:16	Sieviete	1998	Jā	Zobu protēzists	Ārstēju gan pieaugušos, gan bērnus	Izgaismojums iekšējā dentīna trešdaļā	Ievērojams zoba audu zudums un / vai rentgenoloģiski kariesa pazīmes redzamas līdz iekšējai dentīna trešdaļai.	Neveiktu nekādu ārstēšanu	Neveiktu nekādu ārstēšanu	Sniegtu palīdzību tikai akūtos gadījumos	Maz ticams, ka izmantotu	Noteikti izmantotu	Neizmantotu	Liekas, ka izmantotu	Noteikti izmantotu	Neizmantotu	Liekas, ka izmantotu	Neizmantotu	Noteikti izmantotu	Liekas, ka izmantotu	Sniegtu palīdzību tikai akūtos gadījumos	Maz ticams, ka izmantotu	Neizmantotu	Noteikti izmantotu	Neizmantotu	Liekas, ka izmantotu	Liekas, ka izmantotu	Neizmantotu	Neizmantotu	Noteikti izmantotu	Neizmantotu	Liekas, ka izmantotu	Liekas, ka izmantotu	Jā	1	Nē	0	0	0	0	0	0	0	0	0	0	Nē	1
8/17/2020 16:22:05	Sieviete	1991	Nē		Mazus bērnus ārstēju reti (retāk kā reizi nedēļā)	Izgaismojums ārējā dentīna trešdaļā, Izgaismojums vidējā dentīna trešdaļā, Izgaismojums iekšējā dentīna trešdaļā	Ievērojams zoba audu zudums un/vai rentgenoloģiski kariesa pazīmes redzamas līdz vidējai dentīna trešdaļai., Ievērojams zoba audu zudums un / vai rentgenoloģiski kariesa pazīmes redzamas līdz iekšējai dentīna trešdaļai.	Veidotu kavitāti, izņemot tikai kariozos audus, atjaunotu ar restaurāciju + pārējās fisūras slēgtu ar silantu	Aplicētu fluorīdu laku	Sniegtu palīdzību tikai akūtos gadījumos	Maz ticams, ka izmantotu	Liekas, ka izmantotu	Maz ticams, ka izmantotu	Noteikti izmantotu	Noteikti izmantotu	Neizmantotu	Liekas, ka izmantotu	Neizmantotu	Noteikti izmantotu	Noteikti izmantotu	Sniegtu palīdzību tikai akūtos gadījumos	Neizmantotu	Maz ticams, ka izmantotu	Liekas, ka izmantotu	Neizmantotu	Noteikti izmantotu	Noteikti izmantotu	Neizmantotu	Maz ticams, ka izmantotu	Liekas, ka izmantotu	Neizmantotu	Noteikti izmantotu	Noteikti izmantotu	Nē	1	Jā	6	2	1	2	1	1	0	1	0	2	Jā	1
8/17/2020 16:34:13	Sieviete	2008	Nē		Ārstēju gan pieaugušos, gan bērnus	Izgaismojums ārējā dentīna trešdaļā, Izgaismojums vidējā dentīna trešdaļā, Izgaismojums iekšējā dentīna trešdaļā	Mērens zoba audu zudums un / vai rentgenoloģiski kariesa pazīmes redzamas līdz ārējai dentīna trešdaļai.Neliels zoba audu zudums ar lūzumu emaljas līmenī vai tās pārkrāsošanos, vai arī pārkrāsotas fisūras ar pelēcīgu/opakainu emalju un/vai kariozo bojajumu emaljas līmenī. Rentgenoloģiski nav novērojamas kariesa pazīmes., Ievērojams zoba audu zudums un/vai rentgenoloģiski kariesa pazīmes redzamas …	Veidotu kavitāti, izņemot tikai kariozos audus, atjaunotu ar restaurāciju	Aplicētu fluorīdu laku	Sniegtu palīdzību tikai akūtos gadījumos	Neizmantotu	Noteikti izmantotu	Neizmantotu	Neizmantotu	Neizmantotu	Neizmantotu	Liekas, ka izmantotu	Neizmantotu	Neizmantotu	Neizmantotu	Sniegtu palīdzību tikai akūtos gadījumos	Neizmantotu	Neizmantotu	Liekas, ka izmantotu	Neizmantotu	Neizmantotu	Neizmantotu	Neizmantotu	Neizmantotu	Liekas, ka izmantotu	Neizmantotu	Neizmantotu	Neizmantotu	Jā	1	Jā	8	2	3	2	1	1	1	1	0	3	Jā	3
8/17/2020 17:26:15	Sieviete	2018	Nē		Ārstēju gan pieaugušos, gan bērnus	Izgaismojums ārējā dentīna trešdaļā, Izgaismojums vidējā dentīna trešdaļā, Izgaismojums iekšējā dentīna trešdaļā	Ievērojams zoba audu zudums un/vai rentgenoloģiski kariesa pazīmes redzamas līdz vidējai dentīna trešdaļai., Ievērojams zoba audu zudums un / vai rentgenoloģiski kariesa pazīmes redzamas līdz iekšējai dentīna trešdaļai.	Aplicētu fluorīdu laku	Aplicētu silantu	Nesniegtu pakalpojumus vispār	Neizmantotu	Neizmantotu	Neizmantotu	Noteikti izmantotu	Noteikti izmantotu	Neizmantotu	Neizmantotu	Noteikti izmantotu	Noteikti izmantotu	Noteikti izmantotu	Nesniegtu pakalpojumus vispār	Neizmantotu	Neizmantotu	Neizmantotu	Neizmantotu	Noteikti izmantotu	Noteikti izmantotu	Neizmantotu	Neizmantotu	Neizmantotu	Noteikti izmantotu	Noteikti izmantotu	Noteikti izmantotu	Jā	1	Jā	5	2	1	1	1	1	0	0	0	1	Jā	1
8/17/2020 18:29:59	Sieviete	2011	Nē		Ārstēju gan pieaugušos, gan bērnus	Izgaismojums iekšējā dentīna trešdaļā	Ievērojams zoba audu zudums un / vai rentgenoloģiski kariesa pazīmes redzamas līdz iekšējai dentīna trešdaļai.	Neveiktu nekādu ārstēšanu	Neveiktu nekādu ārstēšanu	Sniegtu palīdzību tikai akūtos gadījumos	Neizmantotu	Liekas, ka izmantotu	Neizmantotu	Neizmantotu	Liekas, ka izmantotu	Neizmantotu	Neizmantotu	Neizmantotu	Neizmantotu	Neizmantotu	Sniegtu palīdzību tikai akūtos gadījumos	Neizmantotu	Neizmantotu	Neizmantotu	Neizmantotu	Neizmantotu	Neizmantotu	Neizmantotu	Liekas, ka izmantotu	Neizmantotu	Neizmantotu	Neizmantotu	Neizmantotu	Jā	1	Nē	0	0	0	0	0	0	0	0	0	0	Nē	1
8/17/2020 18:44:29	Vīrietis	2019	Nē		Pieņemu tikai pieaugušos vai bērnus ar pastāvīgu sakodienu	Izgaismojums vidējā dentīna trešdaļā, Izgaismojums iekšējā dentīna trešdaļā	Ievērojams zoba audu zudums un/vai rentgenoloģiski kariesa pazīmes redzamas līdz vidējai dentīna trešdaļai., Ievērojams zoba audu zudums un / vai rentgenoloģiski kariesa pazīmes redzamas līdz iekšējai dentīna trešdaļai.	Neveiktu nekādu ārstēšanu	Aplicētu silantu	Sniegtu palīdzību tikai akūtos gadījumos	Neizmantotu	Noteikti izmantotu	Liekas, ka izmantotu	Liekas, ka izmantotu	Liekas, ka izmantotu	Neizmantotu	Noteikti izmantotu	Liekas, ka izmantotu	Liekas, ka izmantotu	Neizmantotu	Sniegtu plānveida palīdzību	Neizmantotu	Liekas, ka izmantotu	Noteikti izmantotu	Noteikti izmantotu	Liekas, ka izmantotu	Liekas, ka izmantotu	Neizmantotu	Liekas, ka izmantotu	Liekas, ka izmantotu	Liekas, ka izmantotu	Liekas, ka izmantotu	Neizmantotu	Jā	1	Nē	3	1	1	0	1	0	0	0	0	0	Nē	1
8/17/2020 19:05:38	Sieviete	2013	Nē		Mazus bērnus ārstēju reti (retāk kā reizi nedēļā)	Izgaismojums līdz emaljas-dentīna robežai, Izgaismojums ārējā dentīna trešdaļā, Izgaismojums vidējā dentīna trešdaļā, Izgaismojums iekšējā dentīna trešdaļā	Mērens zoba audu zudums un / vai rentgenoloģiski kariesa pazīmes redzamas līdz ārējai dentīna trešdaļai.Neliels zoba audu zudums ar lūzumu emaljas līmenī vai tās pārkrāsošanos, vai arī pārkrāsotas fisūras ar pelēcīgu/opakainu emalju un/vai kariozo bojajumu emaljas līmenī. Rentgenoloģiski nav novērojamas kariesa pazīmes., Ievērojams zoba audu zudums un/vai rentgenoloģiski kariesa pazīmes redzamas …	Veidotu kavitāti, izņemot tikai kariozos audus, atjaunotu ar restaurāciju + pārējās fisūras slēgtu ar silantu	Veidotu kavitāti, izņemot tikai kariozos audus, atjaunotu ar restaurāciju	Nesniegtu pakalpojumus vispār	Liekas, ka izmantotu	Noteikti izmantotu	Neizmantotu	Noteikti izmantotu	Noteikti izmantotu	Noteikti izmantotu	Noteikti izmantotu	Maz ticams, ka izmantotu	Noteikti izmantotu	Noteikti izmantotu	Sniegtu plānveida palīdzību	Noteikti izmantotu	Noteikti izmantotu	Noteikti izmantotu	Noteikti izmantotu	Noteikti izmantotu	Noteikti izmantotu	Noteikti izmantotu	Noteikti izmantotu	Noteikti izmantotu	Noteikti izmantotu	Noteikti izmantotu	Noteikti izmantotu	Nē	1	Jā	10	3	3	2	2	1	1	1	1	4	Jā	3
8/17/2020 19:59:39	Sieviete	2017	Nē		Ārstēju gan pieaugušos, gan bērnus	Izgaismojums ārējā dentīna trešdaļā, Izgaismojums vidējā dentīna trešdaļā, Izgaismojums iekšējā dentīna trešdaļā	Ievērojams zoba audu zudums un/vai rentgenoloģiski kariesa pazīmes redzamas līdz vidējai dentīna trešdaļai., Ievērojams zoba audu zudums un / vai rentgenoloģiski kariesa pazīmes redzamas līdz iekšējai dentīna trešdaļai.	Neveiktu nekādu ārstēšanu	Neveiktu nekādu ārstēšanu	Sniegtu palīdzību tikai akūtos gadījumos	Neizmantotu	Noteikti izmantotu	Neizmantotu	Maz ticams, ka izmantotu	Maz ticams, ka izmantotu	Neizmantotu	Liekas, ka izmantotu	Neizmantotu	Maz ticams, ka izmantotu	Maz ticams, ka izmantotu	Sniegtu palīdzību tikai akūtos gadījumos	Neizmantotu	Maz ticams, ka izmantotu	Noteikti izmantotu	Maz ticams, ka izmantotu	Neizmantotu	Maz ticams, ka izmantotu	Neizmantotu	Liekas, ka izmantotu	Noteikti izmantotu	Neizmantotu	Neizmantotu	Maz ticams, ka izmantotu	Jā	1	Nē	3	2	1	0	0	1	0	0	0	1	Jā	1
8/17/2020 20:32:16	Sieviete	2004	Jā	Zobu protēzists	Pieņemu tikai pieaugušos vai bērnus ar pastāvīgu sakodienu	Izgaismojums vidējā dentīna trešdaļā, Izgaismojums iekšējā dentīna trešdaļā	Balta/brūngana pārkrāsošanās emaljā bez kavitātes. Rentgenoloģiski nav novērojamas kariesa pazīmes., Ievērojams zoba audu zudums un/vai rentgenoloģiski kariesa pazīmes redzamas līdz vidējai dentīna trešdaļai., Ievērojams zoba audu zudums un / vai rentgenoloģiski kariesa pazīmes redzamas līdz iekšējai dentīna trešdaļai.	Veidotu kavitāti, izņemot tikai kariozos audus, atjaunotu ar restaurāciju	Aplicētu fluorīdu laku	Sniegtu palīdzību tikai akūtos gadījumos	Neizmantotu	Maz ticams, ka izmantotu	Neizmantotu	Noteikti izmantotu	Noteikti izmantotu	Neizmantotu	Maz ticams, ka izmantotu	Noteikti izmantotu	Noteikti izmantotu	Noteikti izmantotu	Sniegtu palīdzību tikai akūtos gadījumos	Neizmantotu	Maz ticams, ka izmantotu	Maz ticams, ka izmantotu	Neizmantotu	Noteikti izmantotu	Noteikti izmantotu	Neizmantotu	Liekas, ka izmantotu	Maz ticams, ka izmantotu	Noteikti izmantotu	Noteikti izmantotu	Noteikti izmantotu	Jā	1	Jā	8	1	4	2	1	0	1	1	0	2	Jā	4
8/17/2020 21:25:49	Sieviete	2019	Nē		Ārstēju gan pieaugušos, gan bērnus	Izgaismojums ārējā dentīna trešdaļā, Izgaismojums vidējā dentīna trešdaļā, Izgaismojums iekšējā dentīna trešdaļā	Mērens zoba audu zudums un / vai rentgenoloģiski kariesa pazīmes redzamas līdz ārējai dentīna trešdaļai.Neliels zoba audu zudums ar lūzumu emaljas līmenī vai tās pārkrāsošanos, vai arī pārkrāsotas fisūras ar pelēcīgu/opakainu emalju un/vai kariozo bojajumu emaljas līmenī. Rentgenoloģiski nav novērojamas kariesa pazīmes., Ievērojams zoba audu zudums un/vai rentgenoloģiski kariesa pazīmes redzamas …	Veidotu kavitāti, izņemot tikai kariozos audus, atjaunotu ar restaurāciju + pārējās fisūras slēgtu ar silantu	Veidotu kavitāti, izņemot tikai kariozos audus, atjaunotu ar restaurāciju + pārējās fisūras slēgtu ar silantu	Sniegtu palīdzību tikai akūtos gadījumos	Neizmantotu	Noteikti izmantotu	Noteikti izmantotu	Neizmantotu	Noteikti izmantotu	Neizmantotu	Noteikti izmantotu	Noteikti izmantotu	Neizmantotu	Noteikti izmantotu	Sniegtu plānveida palīdzību	Neizmantotu	Maz ticams, ka izmantotu	Noteikti izmantotu	Noteikti izmantotu	Neizmantotu	Noteikti izmantotu	Neizmantotu	Maz ticams, ka izmantotu	Noteikti izmantotu	Noteikti izmantotu	Neizmantotu	Noteikti izmantotu	Jā	1	Jā	9	2	3	2	2	1	1	1	1	4	Jā	3
8/17/2020 21:42:49	Sieviete	2017	Jā	Periodontologs	Mazus bērnus ārstēju reti (retāk kā reizi nedēļā)	Izgaismojums vidējā dentīna trešdaļā, Izgaismojums iekšējā dentīna trešdaļā	Ievērojams zoba audu zudums un/vai rentgenoloģiski kariesa pazīmes redzamas līdz vidējai dentīna trešdaļai., Ievērojams zoba audu zudums un / vai rentgenoloģiski kariesa pazīmes redzamas līdz iekšējai dentīna trešdaļai.	Neveiktu nekādu ārstēšanu	Neveiktu nekādu ārstēšanu	Sniegtu palīdzību tikai akūtos gadījumos	Neizmantotu	Noteikti izmantotu	Maz ticams, ka izmantotu	Liekas, ka izmantotu	Liekas, ka izmantotu	Neizmantotu	Liekas, ka izmantotu	Neizmantotu	Neizmantotu	Maz ticams, ka izmantotu	Sniegtu palīdzību tikai akūtos gadījumos	Neizmantotu	Neizmantotu	Noteikti izmantotu	Maz ticams, ka izmantotu	Liekas, ka izmantotu	Liekas, ka izmantotu	Neizmantotu	Maz ticams, ka izmantotu	Noteikti izmantotu	Neizmantotu	Liekas, ka izmantotu	Liekas, ka izmantotu	Jā	1	Nē	2	1	1	0	0	0	0	0	0	0	Nē	1
8/17/2020 22:09:17	Sieviete	2014	Nē		Ārstēju gan pieaugušos, gan bērnus	Izgaismojums iekšējā dentīna trešdaļā	Ievērojams zoba audu zudums un / vai rentgenoloģiski kariesa pazīmes redzamas līdz iekšējai dentīna trešdaļai.	Neveiktu nekādu ārstēšanu	Neveiktu nekādu ārstēšanu	Sniegtu palīdzību tikai akūtos gadījumos	Neizmantotu	Liekas, ka izmantotu	Maz ticams, ka izmantotu	Liekas, ka izmantotu	Liekas, ka izmantotu	Neizmantotu	Liekas, ka izmantotu	Liekas, ka izmantotu	Noteikti izmantotu	Noteikti izmantotu	Sniegtu plānveida palīdzību	Neizmantotu	Maz ticams, ka izmantotu	Liekas, ka izmantotu	Maz ticams, ka izmantotu	Liekas, ka izmantotu	Liekas, ka izmantotu	Neizmantotu	Maz ticams, ka izmantotu	Liekas, ka izmantotu	Liekas, ka izmantotu	Liekas, ka izmantotu	Liekas, ka izmantotu	Jā	1	Nē	0	0	0	0	0	0	0	0	0	0	Nē	1
8/17/2020 22:09:56	Sieviete	2016	Nē		Ārstēju gan pieaugušos, gan bērnus	Izgaismojums iekšējā dentīna trešdaļā	Ievērojams zoba audu zudums un/vai rentgenoloģiski kariesa pazīmes redzamas līdz vidējai dentīna trešdaļai., Ievērojams zoba audu zudums un / vai rentgenoloģiski kariesa pazīmes redzamas līdz iekšējai dentīna trešdaļai.	Veidotu kavitāti, izņemot tikai kariozos audus, atjaunotu ar restaurāciju	Neveiktu nekādu ārstēšanu	Sniegtu palīdzību tikai akūtos gadījumos	Maz ticams, ka izmantotu	Noteikti izmantotu	Maz ticams, ka izmantotu	Maz ticams, ka izmantotu	Liekas, ka izmantotu	Neizmantotu	Liekas, ka izmantotu	Liekas, ka izmantotu	Maz ticams, ka izmantotu	Liekas, ka izmantotu	Sniegtu palīdzību tikai akūtos gadījumos	Maz ticams, ka izmantotu	Maz ticams, ka izmantotu	Noteikti izmantotu	Maz ticams, ka izmantotu	Neizmantotu	Liekas, ka izmantotu	Neizmantotu	Maz ticams, ka izmantotu	Noteikti izmantotu	Liekas, ka izmantotu	Neizmantotu	Liekas, ka izmantotu	Nē	1	Nē	3	0	1	2	0	0	0	1	0	1	Jā	1
8/17/2020 22:14:33	Sieviete	1995	Nē		Ārstēju gan pieaugušos, gan bērnus	Izgaismojums iekšējā emaljas daļā, Izgaismojums ārējā dentīna trešdaļā, Izgaismojums vidējā dentīna trešdaļā	Neliels zoba audu zudums ar lūzumu emaljas līmenī vai tās pārkrāsošanos, vai arī pārkrāsotas fisūras ar pelēcīgu/opakainu emalju un/vai kariozo bojajumu emaljas līmenī. Rentgenoloģiski nav novērojamas kariesa pazīmes., Mērens zoba audu zudums un / vai rentgenoloģiski kariesa pazīmes redzamas līdz ārējai dentīna trešdaļai.Neliels zoba audu zudums ar lūzumu emaljas līmenī vai tās pārkrāsošanos, vai…	Veidotu kavitāti, izņemot tikai kariozos audus, atjaunotu ar restaurāciju + pārējās fisūras slēgtu ar silantu	Aplicētu fluorīdu laku	Sniegtu plānveida palīdzību	Neizmantotu	Maz ticams, ka izmantotu	Maz ticams, ka izmantotu	Maz ticams, ka izmantotu	Maz ticams, ka izmantotu	Neizmantotu	Maz ticams, ka izmantotu	Maz ticams, ka izmantotu	Maz ticams, ka izmantotu	Maz ticams, ka izmantotu	Sniegtu plānveida palīdzību	Neizmantotu	Maz ticams, ka izmantotu	Maz ticams, ka izmantotu	Maz ticams, ka izmantotu	Maz ticams, ka izmantotu	Maz ticams, ka izmantotu	Neizmantotu	Maz ticams, ka izmantotu	Maz ticams, ka izmantotu	Maz ticams, ka izmantotu	Maz ticams, ka izmantotu	Maz ticams, ka izmantotu	Jā	1	Jā	10	4	3	2	1	1	1	1	0	3	Jā	3
8/17/2020 22:32:00	Vīrietis	2017	Nē		Mazus bērnus ārstēju reti (retāk kā reizi nedēļā)	Izgaismojums vidējā dentīna trešdaļā, Izgaismojums iekšējā dentīna trešdaļā	Ievērojams zoba audu zudums un/vai rentgenoloģiski kariesa pazīmes redzamas līdz vidējai dentīna trešdaļai., Ievērojams zoba audu zudums un / vai rentgenoloģiski kariesa pazīmes redzamas līdz iekšējai dentīna trešdaļai.	Veidotu kavitāti, izņemot tikai kariozos audus, atjaunotu ar restaurāciju	Neveiktu nekādu ārstēšanu	Sniegtu palīdzību tikai akūtos gadījumos	Neizmantotu	Liekas, ka izmantotu	Neizmantotu	Liekas, ka izmantotu	Noteikti izmantotu	Neizmantotu	Maz ticams, ka izmantotu	Maz ticams, ka izmantotu	Liekas, ka izmantotu	Noteikti izmantotu	Sniegtu palīdzību tikai akūtos gadījumos	Neizmantotu	Maz ticams, ka izmantotu	Noteikti izmantotu	Neizmantotu	Noteikti izmantotu	Noteikti izmantotu	Neizmantotu	Maz ticams, ka izmantotu	Noteikti izmantotu	Neizmantotu	Noteikti izmantotu	Noteikti izmantotu	Nē	1	Nē	4	1	1	2	0	0	0	1	0	1	Jā	1
8/17/2020 22:35:50	Sieviete	2013	Nē		Ārstēju gan pieaugušos, gan bērnus	Izgaismojums ārējā dentīna trešdaļā, Izgaismojums vidējā dentīna trešdaļā, Izgaismojums iekšējā dentīna trešdaļā	Mērens zoba audu zudums un / vai rentgenoloģiski kariesa pazīmes redzamas līdz ārējai dentīna trešdaļai.Neliels zoba audu zudums ar lūzumu emaljas līmenī vai tās pārkrāsošanos, vai arī pārkrāsotas fisūras ar pelēcīgu/opakainu emalju un/vai kariozo bojajumu emaljas līmenī. Rentgenoloģiski nav novērojamas kariesa pazīmes., Ievērojams zoba audu zudums un/vai rentgenoloģiski kariesa pazīmes redzamas …	Neveiktu nekādu ārstēšanu	Neveiktu nekādu ārstēšanu	Sniegtu palīdzību tikai akūtos gadījumos	Noteikti izmantotu	Noteikti izmantotu	Maz ticams, ka izmantotu	Maz ticams, ka izmantotu	Maz ticams, ka izmantotu	Neizmantotu	Liekas, ka izmantotu	Maz ticams, ka izmantotu	Maz ticams, ka izmantotu	Noteikti izmantotu	Sniegtu palīdzību tikai akūtos gadījumos	Maz ticams, ka izmantotu	Maz ticams, ka izmantotu	Noteikti izmantotu	Maz ticams, ka izmantotu	Maz ticams, ka izmantotu	Noteikti izmantotu	Neizmantotu	Neizmantotu	Noteikti izmantotu	Neizmantotu	Neizmantotu	Noteikti izmantotu	Nē	1	Jā	5	2	3	0	0	1	1	0	0	2	Jā	3
8/17/2020 22:44:35	Sieviete	2018	Nē		Ārstēju gan pieaugušos, gan bērnus	Izgaismojums iekšējā dentīna trešdaļā	Ievērojams zoba audu zudums un / vai rentgenoloģiski kariesa pazīmes redzamas līdz iekšējai dentīna trešdaļai.	Veidotu kavitāti, izņemot tikai kariozos audus, atjaunotu ar restaurāciju	Aplicētu fluorīdu laku	Sniegtu palīdzību tikai akūtos gadījumos	Noteikti izmantotu	Noteikti izmantotu	Noteikti izmantotu	Noteikti izmantotu	Noteikti izmantotu	Neizmantotu	Noteikti izmantotu	Neizmantotu	Noteikti izmantotu	Noteikti izmantotu	Sniegtu plānveida palīdzību	Liekas, ka izmantotu	Maz ticams, ka izmantotu	Noteikti izmantotu	Noteikti izmantotu	Noteikti izmantotu	Noteikti izmantotu	Neizmantotu	Maz ticams, ka izmantotu	Noteikti izmantotu	Neizmantotu	Noteikti izmantotu	Noteikti izmantotu	Jā	1	Nē	3	0	0	2	1	0	0	1	0	1	Jā	1
8/17/2020 23:13:49	Sieviete	2016	Nē		Ārstēju gan pieaugušos, gan bērnus	Izgaismojums ārējā dentīna trešdaļā, Izgaismojums vidējā dentīna trešdaļā, Izgaismojums iekšējā dentīna trešdaļā	Ievērojams zoba audu zudums un/vai rentgenoloģiski kariesa pazīmes redzamas līdz vidējai dentīna trešdaļai., Ievērojams zoba audu zudums un / vai rentgenoloģiski kariesa pazīmes redzamas līdz iekšējai dentīna trešdaļai.	Aplicētu fluorīdu laku	Neveiktu nekādu ārstēšanu	Sniegtu palīdzību tikai akūtos gadījumos	Neizmantotu	Noteikti izmantotu	Maz ticams, ka izmantotu	Maz ticams, ka izmantotu	Liekas, ka izmantotu	Neizmantotu	Noteikti izmantotu	Maz ticams, ka izmantotu	Liekas, ka izmantotu	Liekas, ka izmantotu	Sniegtu plānveida palīdzību	Neizmantotu	Liekas, ka izmantotu	Liekas, ka izmantotu	Maz ticams, ka izmantotu	Maz ticams, ka izmantotu	Liekas, ka izmantotu	Neizmantotu	Liekas, ka izmantotu	Liekas, ka izmantotu	Maz ticams, ka izmantotu	Liekas, ka izmantotu	Maz ticams, ka izmantotu	Jā	1	Nē	4	2	1	1	0	1	0	0	0	1	Jā	1
8/18/2020 9:11:55	Vīrietis	2017	Nē		Pieņemu tikai pieaugušos vai bērnus ar pastāvīgu sakodienu	Izgaismojums ārējā dentīna trešdaļā, Izgaismojums vidējā dentīna trešdaļā, Izgaismojums iekšējā dentīna trešdaļā	Mērens zoba audu zudums un / vai rentgenoloģiski kariesa pazīmes redzamas līdz ārējai dentīna trešdaļai.Neliels zoba audu zudums ar lūzumu emaljas līmenī vai tās pārkrāsošanos, vai arī pārkrāsotas fisūras ar pelēcīgu/opakainu emalju un/vai kariozo bojajumu emaljas līmenī. Rentgenoloģiski nav novērojamas kariesa pazīmes., Ievērojams zoba audu zudums un/vai rentgenoloģiski kariesa pazīmes redzamas …	Veidotu kavitāti, izņemot tikai kariozos audus, atjaunotu ar restaurāciju	Aplicētu fluorīdu laku	Sniegtu palīdzību tikai akūtos gadījumos	Noteikti izmantotu	Liekas, ka izmantotu	Neizmantotu	Maz ticams, ka izmantotu	Noteikti izmantotu	Noteikti izmantotu	Liekas, ka izmantotu	Maz ticams, ka izmantotu	Maz ticams, ka izmantotu	Liekas, ka izmantotu	Sniegtu palīdzību tikai akūtos gadījumos	Noteikti izmantotu	Maz ticams, ka izmantotu	Maz ticams, ka izmantotu	Neizmantotu	Liekas, ka izmantotu	Liekas, ka izmantotu	Noteikti izmantotu	Liekas, ka izmantotu	Liekas, ka izmantotu	Neizmantotu	Maz ticams, ka izmantotu	Noteikti izmantotu	Jā	1	Jā	8	2	3	2	1	1	1	1	0	3	Jā	3
8/18/2020 9:36:00	Sieviete	2015	Jā	Zobu protēzists	Pieņemu tikai pieaugušos vai bērnus ar pastāvīgu sakodienu	Izgaismojums vidējā dentīna trešdaļā, Izgaismojums iekšējā dentīna trešdaļā	Ievērojams zoba audu zudums un/vai rentgenoloģiski kariesa pazīmes redzamas līdz vidējai dentīna trešdaļai., Ievērojams zoba audu zudums un / vai rentgenoloģiski kariesa pazīmes redzamas līdz iekšējai dentīna trešdaļai.	Neveiktu nekādu ārstēšanu	Neveiktu nekādu ārstēšanu	Sniegtu palīdzību tikai akūtos gadījumos	Neizmantotu	Noteikti izmantotu	Neizmantotu	Noteikti izmantotu	Noteikti izmantotu	Neizmantotu	Noteikti izmantotu	Neizmantotu	Noteikti izmantotu	Noteikti izmantotu	Sniegtu plānveida palīdzību	Neizmantotu	Maz ticams, ka izmantotu	Noteikti izmantotu	Neizmantotu	Noteikti izmantotu	Noteikti izmantotu	Neizmantotu	Neizmantotu	Noteikti izmantotu	Neizmantotu	Noteikti izmantotu	Noteikti izmantotu	Nē	1	Nē	2	1	1	0	0	0	0	0	0	0	Nē	1
8/18/2020 9:54:46	Sieviete	2017	Nē		Ārstēju gan pieaugušos, gan bērnus	Izgaismojums ārējā dentīna trešdaļā, Izgaismojums vidējā dentīna trešdaļā, Izgaismojums iekšējā dentīna trešdaļā	Ievērojams zoba audu zudums un/vai rentgenoloģiski kariesa pazīmes redzamas līdz vidējai dentīna trešdaļai., Ievērojams zoba audu zudums un / vai rentgenoloģiski kariesa pazīmes redzamas līdz iekšējai dentīna trešdaļai.	Neveiktu nekādu ārstēšanu	Neveiktu nekādu ārstēšanu	Sniegtu palīdzību tikai akūtos gadījumos	Neizmantotu	Noteikti izmantotu	Neizmantotu	Maz ticams, ka izmantotu	Maz ticams, ka izmantotu	Neizmantotu	Liekas, ka izmantotu	Neizmantotu	Maz ticams, ka izmantotu	Maz ticams, ka izmantotu	Sniegtu palīdzību tikai akūtos gadījumos	Neizmantotu	Maz ticams, ka izmantotu	Noteikti izmantotu	Maz ticams, ka izmantotu	Neizmantotu	Maz ticams, ka izmantotu	Neizmantotu	Liekas, ka izmantotu	Noteikti izmantotu	Neizmantotu	Neizmantotu	Maz ticams, ka izmantotu	Jā	1	Nē	3	2	1	0	0	1	0	0	0	1	Jā	1
8/18/2020 9:55:12	Sieviete	2017	Nē		Ārstēju gan pieaugušos, gan bērnus	Izgaismojums ārējā dentīna trešdaļā, Izgaismojums vidējā dentīna trešdaļā, Izgaismojums iekšējā dentīna trešdaļā	Ievērojams zoba audu zudums un/vai rentgenoloģiski kariesa pazīmes redzamas līdz vidējai dentīna trešdaļai., Ievērojams zoba audu zudums un / vai rentgenoloģiski kariesa pazīmes redzamas līdz iekšējai dentīna trešdaļai.	Neveiktu nekādu ārstēšanu	Neveiktu nekādu ārstēšanu	Sniegtu palīdzību tikai akūtos gadījumos	Neizmantotu	Noteikti izmantotu	Neizmantotu	Maz ticams, ka izmantotu	Maz ticams, ka izmantotu	Neizmantotu	Liekas, ka izmantotu	Neizmantotu	Maz ticams, ka izmantotu	Maz ticams, ka izmantotu	Sniegtu palīdzību tikai akūtos gadījumos	Neizmantotu	Maz ticams, ka izmantotu	Noteikti izmantotu	Maz ticams, ka izmantotu	Neizmantotu	Maz ticams, ka izmantotu	Neizmantotu	Liekas, ka izmantotu	Noteikti izmantotu	Neizmantotu	Neizmantotu	Maz ticams, ka izmantotu	Jā	1	Nē	3	2	1	0	0	1	0	0	0	1	Jā	1
8/18/2020 10:30:42	Sieviete	2008	Jā	Zobu protēzists	Pieņemu tikai pieaugušos vai bērnus ar pastāvīgu sakodienu	Izgaismojums ārējā dentīna trešdaļā, Izgaismojums vidējā dentīna trešdaļā, Izgaismojums iekšējā dentīna trešdaļā	Ievērojams zoba audu zudums un/vai rentgenoloģiski kariesa pazīmes redzamas līdz vidējai dentīna trešdaļai., Ievērojams zoba audu zudums un / vai rentgenoloģiski kariesa pazīmes redzamas līdz iekšējai dentīna trešdaļai.	Veidotu kavitāti, izņemot tikai kariozos audus, atjaunotu ar restaurāciju	Aplicētu fluorīdu laku	Nesniegtu pakalpojumus vispār	Neizmantotu	Liekas, ka izmantotu	Neizmantotu	Liekas, ka izmantotu	Liekas, ka izmantotu	Neizmantotu	Liekas, ka izmantotu	Maz ticams, ka izmantotu	Liekas, ka izmantotu	Liekas, ka izmantotu	Sniegtu palīdzību tikai akūtos gadījumos	Neizmantotu	Maz ticams, ka izmantotu	Liekas, ka izmantotu	Maz ticams, ka izmantotu	Liekas, ka izmantotu	Liekas, ka izmantotu	Neizmantotu	Liekas, ka izmantotu	Liekas, ka izmantotu	Maz ticams, ka izmantotu	Liekas, ka izmantotu	Liekas, ka izmantotu	Jā	1	Jā	6	2	1	2	1	1	0	1	0	2	Jā	1
8/18/2020 11:56:32	Vīrietis	2016	Nē		Ārstēju gan pieaugušos, gan bērnus	Izgaismojums līdz emaljas-dentīna robežai	Mērens zoba audu zudums un / vai rentgenoloģiski kariesa pazīmes redzamas līdz ārējai dentīna trešdaļai.Neliels zoba audu zudums ar lūzumu emaljas līmenī vai tās pārkrāsošanos, vai arī pārkrāsotas fisūras ar pelēcīgu/opakainu emalju un/vai kariozo bojajumu emaljas līmenī. Rentgenoloģiski nav novērojamas kariesa pazīmes.	Veidotu kavitāti, izņemot tikai kariozos audus, atjaunotu ar restaurāciju + pārējās fisūras slēgtu ar silantu	Neveiktu nekādu ārstēšanu	Sniegtu palīdzību tikai akūtos gadījumos	Neizmantotu	Liekas, ka izmantotu	Maz ticams, ka izmantotu	Liekas, ka izmantotu	Liekas, ka izmantotu	Neizmantotu	Liekas, ka izmantotu	Neizmantotu	Liekas, ka izmantotu	Liekas, ka izmantotu	Sniegtu palīdzību tikai akūtos gadījumos	Neizmantotu	Neizmantotu	Liekas, ka izmantotu	Neizmantotu	Liekas, ka izmantotu	Liekas, ka izmantotu	Neizmantotu	Liekas, ka izmantotu	Liekas, ka izmantotu	Neizmantotu	Liekas, ka izmantotu	Liekas, ka izmantotu	Nē	1	Jā	8	3	3	2	0	1	1	1	0	3	Jā	3
8/18/2020 16:25:51	Sieviete	1982	Nē		Ārstēju gan pieaugušos, gan bērnus	Izgaismojums ārējā dentīna trešdaļā, Izgaismojums vidējā dentīna trešdaļā, Izgaismojums iekšējā dentīna trešdaļā	Ievērojams zoba audu zudums un/vai rentgenoloģiski kariesa pazīmes redzamas līdz vidējai dentīna trešdaļai., Ievērojams zoba audu zudums un / vai rentgenoloģiski kariesa pazīmes redzamas līdz iekšējai dentīna trešdaļai.	Aplicētu fluorīdu laku	Aplicētu fluorīdu laku	Sniegtu plānveida palīdzību	Maz ticams, ka izmantotu	Liekas, ka izmantotu	Neizmantotu	Liekas, ka izmantotu	Liekas, ka izmantotu	Neizmantotu	Liekas, ka izmantotu	Liekas, ka izmantotu	Liekas, ka izmantotu	Liekas, ka izmantotu	Sniegtu plānveida palīdzību	Neizmantotu	Maz ticams, ka izmantotu	Liekas, ka izmantotu	Neizmantotu	Liekas, ka izmantotu	Liekas, ka izmantotu	Neizmantotu	Maz ticams, ka izmantotu	Liekas, ka izmantotu	Liekas, ka izmantotu	Liekas, ka izmantotu	Liekas, ka izmantotu	Jā	1	Jā	5	2	1	1	1	1	0	0	0	1	Jā	1
8/18/2020 17:37:50	Sieviete	2020	Nē		Ārstēju gan pieaugušos, gan bērnus	Izgaismojums vidējā dentīna trešdaļā, Izgaismojums iekšējā dentīna trešdaļā	Ievērojams zoba audu zudums un/vai rentgenoloģiski kariesa pazīmes redzamas līdz vidējai dentīna trešdaļai., Ievērojams zoba audu zudums un / vai rentgenoloģiski kariesa pazīmes redzamas līdz iekšējai dentīna trešdaļai.	Aplicētu silantu	Aplicētu silantu	Sniegtu palīdzību tikai akūtos gadījumos	Noteikti izmantotu	Noteikti izmantotu	Maz ticams, ka izmantotu	Noteikti izmantotu	Noteikti izmantotu	Noteikti izmantotu	Liekas, ka izmantotu	Noteikti izmantotu	Noteikti izmantotu	Noteikti izmantotu	Sniegtu palīdzību tikai akūtos gadījumos	Noteikti izmantotu	Noteikti izmantotu	Noteikti izmantotu	Maz ticams, ka izmantotu	Noteikti izmantotu	Noteikti izmantotu	Noteikti izmantotu	Liekas, ka izmantotu	Liekas, ka izmantotu	Noteikti izmantotu	Noteikti izmantotu	Noteikti izmantotu	Jā	1	Nē	4	1	1	1	1	0	0	0	0	0	Nē	1
8/18/2020 18:58:13	Vīrietis	2002	Jā	Ortodonts	Mazus bērnus ārstēju reti (retāk kā reizi nedēļā)	Izgaismojums ārējā dentīna trešdaļā, Izgaismojums vidējā dentīna trešdaļā, Izgaismojums iekšējā dentīna trešdaļā	Mērens zoba audu zudums un / vai rentgenoloģiski kariesa pazīmes redzamas līdz ārējai dentīna trešdaļai.Neliels zoba audu zudums ar lūzumu emaljas līmenī vai tās pārkrāsošanos, vai arī pārkrāsotas fisūras ar pelēcīgu/opakainu emalju un/vai kariozo bojajumu emaljas līmenī. Rentgenoloģiski nav novērojamas kariesa pazīmes., Ievērojams zoba audu zudums un/vai rentgenoloģiski kariesa pazīmes redzamas …	Veidotu kavitāti, izņemot tikai kariozos audus, atjaunotu ar restaurāciju + pārējās fisūras slēgtu ar silantu	Veidotu kavitāti, izņemot tikai kariozos audus, atjaunotu ar restaurāciju + pārējās fisūras slēgtu ar silantu	Sniegtu plānveida palīdzību	Neizmantotu	Neizmantotu	Neizmantotu	Neizmantotu	Neizmantotu	Neizmantotu	Neizmantotu	Neizmantotu	Neizmantotu	Neizmantotu	Sniegtu plānveida palīdzību	Neizmantotu	Neizmantotu	Neizmantotu	Neizmantotu	Neizmantotu	Neizmantotu	Neizmantotu	Neizmantotu	Neizmantotu	Neizmantotu	Neizmantotu	Neizmantotu	Jā	1	Jā	9	2	3	2	2	1	1	1	1	4	Jā	3
8/18/2020 19:54:47	Sieviete	1977	Jā	Ortodonts	Pieņemu tikai pieaugušos vai bērnus ar pastāvīgu sakodienu	Izgaismojums iekšējā emaljas daļā	Mērens zoba audu zudums un / vai rentgenoloģiski kariesa pazīmes redzamas līdz ārējai dentīna trešdaļai.Neliels zoba audu zudums ar lūzumu emaljas līmenī vai tās pārkrāsošanos, vai arī pārkrāsotas fisūras ar pelēcīgu/opakainu emalju un/vai kariozo bojajumu emaljas līmenī. Rentgenoloģiski nav novērojamas kariesa pazīmes.	Neveiktu nekādu ārstēšanu	Veidotu kavitāti, izņemot tikai kariozos audus, atjaunotu ar restaurāciju + pārējās fisūras slēgtu ar silantu	Sniegtu palīdzību tikai akūtos gadījumos	Neizmantotu	Neizmantotu	Maz ticams, ka izmantotu	Neizmantotu	Neizmantotu	Maz ticams, ka izmantotu	Liekas, ka izmantotu	Maz ticams, ka izmantotu	Liekas, ka izmantotu	Noteikti izmantotu	Sniegtu palīdzību tikai akūtos gadījumos	Maz ticams, ka izmantotu	Neizmantotu	Noteikti izmantotu	Neizmantotu	Noteikti izmantotu	Noteikti izmantotu	Neizmantotu	Liekas, ka izmantotu	Liekas, ka izmantotu	Noteikti izmantotu	Noteikti izmantotu	Maz ticams, ka izmantotu	Jā	1	Jā	9	4	3	0	2	1	1	0	1	3	Jā	3
8/18/2020 20:37:11	Sieviete	2009	Nē		Ārstēju gan pieaugušos, gan bērnus	Izgaismojums vidējā dentīna trešdaļā, Izgaismojums iekšējā dentīna trešdaļā	Ievērojams zoba audu zudums un/vai rentgenoloģiski kariesa pazīmes redzamas līdz vidējai dentīna trešdaļai., Ievērojams zoba audu zudums un / vai rentgenoloģiski kariesa pazīmes redzamas līdz iekšējai dentīna trešdaļai.	Neveiktu nekādu ārstēšanu	Neveiktu nekādu ārstēšanu	Sniegtu palīdzību tikai akūtos gadījumos	Liekas, ka izmantotu	Liekas, ka izmantotu	Maz ticams, ka izmantotu	Liekas, ka izmantotu	Maz ticams, ka izmantotu	Maz ticams, ka izmantotu	Liekas, ka izmantotu	Neizmantotu	Maz ticams, ka izmantotu	Maz ticams, ka izmantotu	Sniegtu palīdzību tikai akūtos gadījumos	Liekas, ka izmantotu	Neizmantotu	Liekas, ka izmantotu	Maz ticams, ka izmantotu	Liekas, ka izmantotu	Maz ticams, ka izmantotu	Maz ticams, ka izmantotu	Maz ticams, ka izmantotu	Liekas, ka izmantotu	Neizmantotu	Maz ticams, ka izmantotu	Maz ticams, ka izmantotu	Jā	1	Nē	2	1	1	0	0	0	0	0	0	0	Nē	1
8/20/2020 11:44:54	Sieviete	1983	Nē		Mazus bērnus ārstēju reti (retāk kā reizi nedēļā)	Izgaismojums ārējā dentīna trešdaļā, Izgaismojums vidējā dentīna trešdaļā, Izgaismojums iekšējā dentīna trešdaļā	Ievērojams zoba audu zudums un/vai rentgenoloģiski kariesa pazīmes redzamas līdz vidējai dentīna trešdaļai., Ievērojams zoba audu zudums un / vai rentgenoloģiski kariesa pazīmes redzamas līdz iekšējai dentīna trešdaļai.	Veidotu kavitāti, izņemot tikai kariozos audus, atjaunotu ar restaurāciju	Neveiktu nekādu ārstēšanu	Sniegtu palīdzību tikai akūtos gadījumos	Neizmantotu	Liekas, ka izmantotu	Neizmantotu	Liekas, ka izmantotu	Maz ticams, ka izmantotu	Neizmantotu	Liekas, ka izmantotu	Maz ticams, ka izmantotu	Liekas, ka izmantotu	Liekas, ka izmantotu	Sniegtu palīdzību tikai akūtos gadījumos	Neizmantotu	Maz ticams, ka izmantotu	Liekas, ka izmantotu	Neizmantotu	Maz ticams, ka izmantotu	Maz ticams, ka izmantotu	Neizmantotu	Maz ticams, ka izmantotu	Liekas, ka izmantotu	Maz ticams, ka izmantotu	Maz ticams, ka izmantotu	Maz ticams, ka izmantotu	Jā	1	Jā	5	2	1	2	0	1	0	1	0	2	Jā	1
8/21/2020 10:37:51	Sieviete	1979	Nē		Pieņemu tikai pieaugušos vai bērnus ar pastāvīgu sakodienu	Izgaismojums iekšējā dentīna trešdaļā	Ievērojams zoba audu zudums un / vai rentgenoloģiski kariesa pazīmes redzamas līdz iekšējai dentīna trešdaļai.	Aplicētu fluorīdu laku	Aplicētu fluorīdu laku	Sniegtu palīdzību tikai akūtos gadījumos	Neizmantotu	Noteikti izmantotu	Liekas, ka izmantotu	Noteikti izmantotu	Liekas, ka izmantotu	Maz ticams, ka izmantotu	Noteikti izmantotu	Noteikti izmantotu	Noteikti izmantotu	Liekas, ka izmantotu	Sniegtu palīdzību tikai akūtos gadījumos	Neizmantotu	Noteikti izmantotu	Noteikti izmantotu	Liekas, ka izmantotu	Noteikti izmantotu	Noteikti izmantotu	Maz ticams, ka izmantotu	Noteikti izmantotu	Noteikti izmantotu	Noteikti izmantotu	Noteikti izmantotu	Noteikti izmantotu	Jā	1	Nē	2	0	0	1	1	0	0	0	0	0	Nē	1
8/22/2020 13:49:50	Sieviete	1993	Nē		Ārstēju gan pieaugušos, gan bērnus	Izgaismojums ārējā dentīna trešdaļā, Izgaismojums vidējā dentīna trešdaļā, Izgaismojums iekšējā dentīna trešdaļā	Ievērojams zoba audu zudums un/vai rentgenoloģiski kariesa pazīmes redzamas līdz vidējai dentīna trešdaļai., Ievērojams zoba audu zudums un / vai rentgenoloģiski kariesa pazīmes redzamas līdz iekšējai dentīna trešdaļai.	Veidotu kavitāti, izņemot tikai kariozos audus, atjaunotu ar restaurāciju + pārējās fisūras slēgtu ar silantu	Aplicētu silantu	Sniegtu palīdzību tikai akūtos gadījumos	Neizmantotu	Liekas, ka izmantotu	Liekas, ka izmantotu	Noteikti izmantotu	Noteikti izmantotu	Neizmantotu	Noteikti izmantotu	Noteikti izmantotu	Maz ticams, ka izmantotu	Maz ticams, ka izmantotu	Sniegtu palīdzību tikai akūtos gadījumos	Neizmantotu	Maz ticams, ka izmantotu	Liekas, ka izmantotu	Liekas, ka izmantotu	Liekas, ka izmantotu	Liekas, ka izmantotu	Neizmantotu	Liekas, ka izmantotu	Liekas, ka izmantotu	Liekas, ka izmantotu	Maz ticams, ka izmantotu	Liekas, ka izmantotu	Jā	1	Jā	6	2	1	2	1	1	0	1	0	2	Jā	1
8/25/2020 15:45:04	Sieviete	2016	Nē		Ārstēju gan pieaugušos, gan bērnus	Izgaismojums vidējā dentīna trešdaļā, Izgaismojums iekšējā dentīna trešdaļā	Ievērojams zoba audu zudums un/vai rentgenoloģiski kariesa pazīmes redzamas līdz vidējai dentīna trešdaļai., Ievērojams zoba audu zudums un / vai rentgenoloģiski kariesa pazīmes redzamas līdz iekšējai dentīna trešdaļai.	Neveiktu nekādu ārstēšanu	Neveiktu nekādu ārstēšanu	Sniegtu palīdzību tikai akūtos gadījumos	Neizmantotu	Noteikti izmantotu	Maz ticams, ka izmantotu	Maz ticams, ka izmantotu	Noteikti izmantotu	Neizmantotu	Noteikti izmantotu	Maz ticams, ka izmantotu	Noteikti izmantotu	Noteikti izmantotu	Sniegtu plānveida palīdzību	Neizmantotu	Liekas, ka izmantotu	Noteikti izmantotu	Neizmantotu	Neizmantotu	Noteikti izmantotu	Neizmantotu	Liekas, ka izmantotu	Noteikti izmantotu	Maz ticams, ka izmantotu	Noteikti izmantotu	Noteikti izmantotu	Jā	1	Nē	2	1	1	0	0	0	0	0	0	0	Nē	1
8/28/2020 18:56:20	Sieviete	2010	Nē		Ārstēju gan pieaugušos, gan bērnus	Izgaismojums ārējā dentīna trešdaļā, Izgaismojums vidējā dentīna trešdaļā, Izgaismojums iekšējā dentīna trešdaļā	Mērens zoba audu zudums un / vai rentgenoloģiski kariesa pazīmes redzamas līdz ārējai dentīna trešdaļai.Neliels zoba audu zudums ar lūzumu emaljas līmenī vai tās pārkrāsošanos, vai arī pārkrāsotas fisūras ar pelēcīgu/opakainu emalju un/vai kariozo bojajumu emaljas līmenī. Rentgenoloģiski nav novērojamas kariesa pazīmes., Ievērojams zoba audu zudums un/vai rentgenoloģiski kariesa pazīmes redzamas …	Veidotu kavitāti, izņemot tikai kariozos audus, atjaunotu ar restaurāciju	Aplicētu fluorīdu laku	Sniegtu palīdzību tikai akūtos gadījumos	Neizmantotu	Noteikti izmantotu	Liekas, ka izmantotu	Noteikti izmantotu	Noteikti izmantotu	Neizmantotu	Liekas, ka izmantotu	Liekas, ka izmantotu	Noteikti izmantotu	Noteikti izmantotu	Sniegtu plānveida palīdzību	Neizmantotu	Neizmantotu	Noteikti izmantotu	Liekas, ka izmantotu	Noteikti izmantotu	Noteikti izmantotu	Neizmantotu	Maz ticams, ka izmantotu	Liekas, ka izmantotu	Liekas, ka izmantotu	Noteikti izmantotu	Noteikti izmantotu	Jā	1	Jā	8	2	3	2	1	1	1	1	0	3	Jā	3
9/2/2020 14:36:14	Sieviete	2006	Nē		Ārstēju gan pieaugušos, gan bērnus	Izgaismojums vidējā dentīna trešdaļā, Izgaismojums iekšējā dentīna trešdaļā	Neliels zoba audu zudums ar lūzumu emaljas līmenī vai tās pārkrāsošanos, vai arī pārkrāsotas fisūras ar pelēcīgu/opakainu emalju un/vai kariozo bojajumu emaljas līmenī. Rentgenoloģiski nav novērojamas kariesa pazīmes., Mērens zoba audu zudums un / vai rentgenoloģiski kariesa pazīmes redzamas līdz ārējai dentīna trešdaļai.Neliels zoba audu zudums ar lūzumu emaljas līmenī vai tās pārkrāsošanos, vai…	Veidotu kavitāti, izņemot tikai kariozos audus, atjaunotu ar restaurāciju + pārējās fisūras slēgtu ar silantu	Veidotu kavitāti, izņemot tikai kariozos audus, atjaunotu ar restaurāciju + pārējās fisūras slēgtu ar silantu	Sniegtu palīdzību tikai akūtos gadījumos	Neizmantotu	Noteikti izmantotu	Liekas, ka izmantotu	Liekas, ka izmantotu	Liekas, ka izmantotu	Neizmantotu	Noteikti izmantotu	Maz ticams, ka izmantotu	Liekas, ka izmantotu	Liekas, ka izmantotu	Sniegtu plānveida palīdzību	Neizmantotu	Neizmantotu	Noteikti izmantotu	Liekas, ka izmantotu	Liekas, ka izmantotu	Noteikti izmantotu	Neizmantotu	Neizmantotu	Noteikti izmantotu	Neizmantotu	Maz ticams, ka izmantotu	Liekas, ka izmantotu	Jā	1	Jā	8	1	3	2	2	0	1	1	1	3	Jā	3
9/17/2020 12:22:04	Sieviete	2017	Nē		Ārstēju gan pieaugušos, gan bērnus	Izgaismojums ārējā dentīna trešdaļā	Mērens zoba audu zudums un / vai rentgenoloģiski kariesa pazīmes redzamas līdz ārējai dentīna trešdaļai.Neliels zoba audu zudums ar lūzumu emaljas līmenī vai tās pārkrāsošanos, vai arī pārkrāsotas fisūras ar pelēcīgu/opakainu emalju un/vai kariozo bojajumu emaljas līmenī. Rentgenoloģiski nav novērojamas kariesa pazīmes.	Veidotu kavitāti, izņemot tikai kariozos audus, atjaunotu ar restaurāciju + pārējās fisūras slēgtu ar silantu	Neveiktu nekādu ārstēšanu	Sniegtu palīdzību tikai akūtos gadījumos	Neizmantotu	Noteikti izmantotu	Noteikti izmantotu	Noteikti izmantotu	Maz ticams, ka izmantotu	Neizmantotu	Noteikti izmantotu	Maz ticams, ka izmantotu	Maz ticams, ka izmantotu	Liekas, ka izmantotu	Sniegtu plānveida palīdzību	Neizmantotu	Liekas, ka izmantotu	Liekas, ka izmantotu	Noteikti izmantotu	Noteikti izmantotu	Liekas, ka izmantotu	Neizmantotu	Maz ticams, ka izmantotu	Liekas, ka izmantotu	Liekas, ka izmantotu	Maz ticams, ka izmantotu	Liekas, ka izmantotu	Jā	1	Jā	7	2	3	2	0	1	1	1	0	3	Jā	3
9/21/2020 16:16:54	Sieviete	2010	Jā	Bērnu zobārsts	Ārstēju gan pieaugušos, gan bērnus	Izgaismojums ārējā dentīna trešdaļā, Izgaismojums vidējā dentīna trešdaļā, Izgaismojums iekšējā dentīna trešdaļā	Ievērojams zoba audu zudums un/vai rentgenoloģiski kariesa pazīmes redzamas līdz vidējai dentīna trešdaļai., Ievērojams zoba audu zudums un / vai rentgenoloģiski kariesa pazīmes redzamas līdz iekšējai dentīna trešdaļai.	Veidotu kavitāti, izņemot tikai kariozos audus, atjaunotu ar restaurāciju	Aplicētu fluorīdu laku	Sniegtu palīdzību tikai akūtos gadījumos	Neizmantotu	Liekas, ka izmantotu	Liekas, ka izmantotu	Noteikti izmantotu	Noteikti izmantotu	Neizmantotu	Liekas, ka izmantotu	Maz ticams, ka izmantotu	Noteikti izmantotu	Noteikti izmantotu	Sniegtu palīdzību tikai akūtos gadījumos	Neizmantotu	Maz ticams, ka izmantotu	Liekas, ka izmantotu	Liekas, ka izmantotu	Noteikti izmantotu	Noteikti izmantotu	Neizmantotu	Maz ticams, ka izmantotu	Liekas, ka izmantotu	Maz ticams, ka izmantotu	Noteikti izmantotu	Noteikti izmantotu	Jā	1	Jā	6	2	1	2	1	1	0	1	0	2	Jā	1
9/21/2020 16:19:40	Sieviete	1983	Nē		Ārstēju gan pieaugušos, gan bērnus	Izgaismojums ārējā dentīna trešdaļā, Izgaismojums vidējā dentīna trešdaļā, Izgaismojums iekšējā dentīna trešdaļā	Neliels zoba audu zudums ar lūzumu emaljas līmenī vai tās pārkrāsošanos, vai arī pārkrāsotas fisūras ar pelēcīgu/opakainu emalju un/vai kariozo bojajumu emaljas līmenī. Rentgenoloģiski nav novērojamas kariesa pazīmes., Mērens zoba audu zudums un / vai rentgenoloģiski kariesa pazīmes redzamas līdz ārējai dentīna trešdaļai.Neliels zoba audu zudums ar lūzumu emaljas līmenī vai tās pārkrāsošanos, vai…	Veidotu kavitāti, izņemot tikai kariozos audus, atjaunotu ar restaurāciju + pārējās fisūras slēgtu ar silantu	Veidotu kavitāti, izņemot tikai kariozos audus, atjaunotu ar restaurāciju + pārējās fisūras slēgtu ar silantu	Sniegtu palīdzību tikai akūtos gadījumos	Neizmantotu	Noteikti izmantotu	Maz ticams, ka izmantotu	Liekas, ka izmantotu	Noteikti izmantotu	Neizmantotu	Noteikti izmantotu	Noteikti izmantotu	Noteikti izmantotu	Noteikti izmantotu	Sniegtu palīdzību tikai akūtos gadījumos	Neizmantotu	Neizmantotu	Noteikti izmantotu	Maz ticams, ka izmantotu	Liekas, ka izmantotu	Noteikti izmantotu	Neizmantotu	Neizmantotu	Noteikti izmantotu	Noteikti izmantotu	Noteikti izmantotu	Noteikti izmantotu	Jā	1	Jā	9	2	3	2	2	1	1	1	1	4	Jā	3
9/21/2020 16:21:22	Sieviete	2010	Nē		Ārstēju gan pieaugušos, gan bērnus	Izgaismojums vidējā dentīna trešdaļā, Izgaismojums iekšējā dentīna trešdaļā	Ievērojams zoba audu zudums un/vai rentgenoloģiski kariesa pazīmes redzamas līdz vidējai dentīna trešdaļai., Ievērojams zoba audu zudums un / vai rentgenoloģiski kariesa pazīmes redzamas līdz iekšējai dentīna trešdaļai.	Veidotu kavitāti, izņemot tikai kariozos audus, atjaunotu ar restaurāciju + pārējās fisūras slēgtu ar silantu	Aplicētu fluorīdu laku	Sniegtu palīdzību tikai akūtos gadījumos	Neizmantotu	Liekas, ka izmantotu	Liekas, ka izmantotu	Liekas, ka izmantotu	Noteikti izmantotu	Neizmantotu	Liekas, ka izmantotu	Maz ticams, ka izmantotu	Maz ticams, ka izmantotu	Liekas, ka izmantotu	Sniegtu palīdzību tikai akūtos gadījumos	Neizmantotu	Maz ticams, ka izmantotu	Noteikti izmantotu	Noteikti izmantotu	Noteikti izmantotu	Noteikti izmantotu	Maz ticams, ka izmantotu	Maz ticams, ka izmantotu	Liekas, ka izmantotu	Maz ticams, ka izmantotu	Maz ticams, ka izmantotu	Noteikti izmantotu	Jā	1	Jā	5	1	1	2	1	0	0	1	0	1	Jā	1
9/21/2020 16:33:43	Sieviete	1994	Nē		Ārstēju gan pieaugušos, gan bērnus	Izgaismojums ārējā dentīna trešdaļā, Izgaismojums vidējā dentīna trešdaļā, Izgaismojums iekšējā dentīna trešdaļā	Mērens zoba audu zudums un / vai rentgenoloģiski kariesa pazīmes redzamas līdz ārējai dentīna trešdaļai.Neliels zoba audu zudums ar lūzumu emaljas līmenī vai tās pārkrāsošanos, vai arī pārkrāsotas fisūras ar pelēcīgu/opakainu emalju un/vai kariozo bojajumu emaljas līmenī. Rentgenoloģiski nav novērojamas kariesa pazīmes., Ievērojams zoba audu zudums un/vai rentgenoloģiski kariesa pazīmes redzamas …	Veidotu kavitāti, izņemot tikai kariozos audus, atjaunotu ar restaurāciju + pārējās fisūras slēgtu ar silantu	Veidotu kavitāti, izņemot tikai kariozos audus, atjaunotu ar restaurāciju + pārējās fisūras slēgtu ar silantu	Sniegtu palīdzību tikai akūtos gadījumos	Neizmantotu	Liekas, ka izmantotu	NA	Noteikti izmantotu	Noteikti izmantotu	Neizmantotu	Liekas, ka izmantotu	NA	Liekas, ka izmantotu	Noteikti izmantotu	Sniegtu palīdzību tikai akūtos gadījumos	Neizmantotu	NA	Liekas, ka izmantotu	Neizmantotu	Liekas, ka izmantotu	Noteikti izmantotu	Neizmantotu	Neizmantotu	Liekas, ka izmantotu	NA	Noteikti izmantotu	Noteikti izmantotu	Jā	1	Jā	9	2	3	2	2	1	1	1	1	4	Jā	3
9/21/2020 16:38:32	Sieviete	1984	Jā	Bērnu zobārsts	Ārstēju gan pieaugušos, gan bērnus	NA	Neliels zoba audu zudums ar lūzumu emaljas līmenī vai tās pārkrāsošanos, vai arī pārkrāsotas fisūras ar pelēcīgu/opakainu emalju un/vai kariozo bojajumu emaljas līmenī. Rentgenoloģiski nav novērojamas kariesa pazīmes., Mērens zoba audu zudums un / vai rentgenoloģiski kariesa pazīmes redzamas līdz ārējai dentīna trešdaļai.Neliels zoba audu zudums ar lūzumu emaljas līmenī vai tās pārkrāsošanos, vai…	Veidotu kavitāti, izņemot tikai kariozos audus, atjaunotu ar restaurāciju	Veidotu kavitāti, iekļaujot visas fisūras, atjaunotu ar restaurāciju	Sniegtu palīdzību tikai akūtos gadījumos	Neizmantotu	Noteikti izmantotu	Neizmantotu	Noteikti izmantotu	Liekas, ka izmantotu	Neizmantotu	Liekas, ka izmantotu	Maz ticams, ka izmantotu	Maz ticams, ka izmantotu	Neizmantotu	Sniegtu plānveida palīdzību	Neizmantotu	Liekas, ka izmantotu	Noteikti izmantotu	Maz ticams, ka izmantotu	Liekas, ka izmantotu	Maz ticams, ka izmantotu	Neizmantotu	Noteikti izmantotu	Liekas, ka izmantotu	Maz ticams, ka izmantotu	Maz ticams, ka izmantotu	Liekas, ka izmantotu	Jā	1	Jā	7	NA	3	2	2	1	1	1	1	4	Jā	3
9/21/2020 16:41:31	Sieviete	1998	Nē		Ārstēju gan pieaugušos, gan bērnus	Izgaismojums vidējā dentīna trešdaļā	Ievērojams zoba audu zudums un/vai rentgenoloģiski kariesa pazīmes redzamas līdz vidējai dentīna trešdaļai., Ievērojams zoba audu zudums un / vai rentgenoloģiski kariesa pazīmes redzamas līdz iekšējai dentīna trešdaļai.	Veidotu kavitāti, izņemot tikai kariozos audus, atjaunotu ar restaurāciju + pārējās fisūras slēgtu ar silantu	Neveiktu nekādu ārstēšanu	Sniegtu palīdzību tikai akūtos gadījumos	Neizmantotu	Liekas, ka izmantotu	NA	Liekas, ka izmantotu	Noteikti izmantotu	Neizmantotu	Liekas, ka izmantotu	Liekas, ka izmantotu	Liekas, ka izmantotu	Liekas, ka izmantotu	Sniegtu palīdzību tikai akūtos gadījumos	Neizmantotu	Neizmantotu	Liekas, ka izmantotu	Neizmantotu	Liekas, ka izmantotu	Liekas, ka izmantotu	Neizmantotu	Maz ticams, ka izmantotu	Liekas, ka izmantotu	Liekas, ka izmantotu	Liekas, ka izmantotu	Liekas, ka izmantotu	Jā	1	Nē	4	1	1	2	0	0	0	1	0	1	Jā	1
9/21/2020 16:43:48	Sieviete	2018	Nē		Ārstēju gan pieaugušos, gan bērnus	Izgaismojums vidējā dentīna trešdaļā, Izgaismojums iekšējā dentīna trešdaļā	Ievērojams zoba audu zudums un/vai rentgenoloģiski kariesa pazīmes redzamas līdz vidējai dentīna trešdaļai., Ievērojams zoba audu zudums un / vai rentgenoloģiski kariesa pazīmes redzamas līdz iekšējai dentīna trešdaļai.	Aplicētu fluorīdu laku	Aplicētu fluorīdu laku	Sniegtu plānveida palīdzību	Liekas, ka izmantotu	Noteikti izmantotu	Noteikti izmantotu	Noteikti izmantotu	Noteikti izmantotu	Liekas, ka izmantotu	Noteikti izmantotu	Liekas, ka izmantotu	Liekas, ka izmantotu	Liekas, ka izmantotu	Sniegtu plānveida palīdzību	Liekas, ka izmantotu	Liekas, ka izmantotu	Noteikti izmantotu	Noteikti izmantotu	Noteikti izmantotu	Noteikti izmantotu	Maz ticams, ka izmantotu	Liekas, ka izmantotu	Liekas, ka izmantotu	Maz ticams, ka izmantotu	Noteikti izmantotu	Noteikti izmantotu	Jā	1	Nē	4	1	1	1	1	0	0	0	0	0	Nē	1
9/21/2020 16:45:38	Sieviete	1998	Nē		Ārstēju gan pieaugušos, gan bērnus	Izgaismojums ārējā dentīna trešdaļā, Izgaismojums vidējā dentīna trešdaļā, Izgaismojums iekšējā dentīna trešdaļā	Ievērojams zoba audu zudums un/vai rentgenoloģiski kariesa pazīmes redzamas līdz vidējai dentīna trešdaļai., Ievērojams zoba audu zudums un / vai rentgenoloģiski kariesa pazīmes redzamas līdz iekšējai dentīna trešdaļai.	Veidotu kavitāti, izņemot tikai kariozos audus, atjaunotu ar restaurāciju + pārējās fisūras slēgtu ar silantu	Aplicētu fluorīdu laku	Nesniegtu pakalpojumus vispār	NA	NA	NA	NA	NA	Neizmantotu	Maz ticams, ka izmantotu	Noteikti izmantotu	Noteikti izmantotu	Liekas, ka izmantotu	Nesniegtu pakalpojumus vispār	NA	NA	NA	NA	NA	NA	NA	NA	NA	NA	NA	NA	Jā	1	Jā	6	2	1	2	1	1	0	1	0	2	Jā	1
9/21/2020 16:47:42	Sieviete	2016	Nē		Ārstēju gan pieaugušos, gan bērnus	Izgaismojums līdz emaljas-dentīna robežai, Izgaismojums ārējā dentīna trešdaļā, Izgaismojums vidējā dentīna trešdaļā, Izgaismojums iekšējā dentīna trešdaļā	Mērens zoba audu zudums un / vai rentgenoloģiski kariesa pazīmes redzamas līdz ārējai dentīna trešdaļai.Neliels zoba audu zudums ar lūzumu emaljas līmenī vai tās pārkrāsošanos, vai arī pārkrāsotas fisūras ar pelēcīgu/opakainu emalju un/vai kariozo bojajumu emaljas līmenī. Rentgenoloģiski nav novērojamas kariesa pazīmes., Ievērojams zoba audu zudums un/vai rentgenoloģiski kariesa pazīmes redzamas …	Neveiktu nekādu ārstēšanu	Neveiktu nekādu ārstēšanu	Sniegtu palīdzību tikai akūtos gadījumos	Neizmantotu	Noteikti izmantotu	Maz ticams, ka izmantotu	Noteikti izmantotu	Noteikti izmantotu	Neizmantotu	Noteikti izmantotu	Maz ticams, ka izmantotu	Noteikti izmantotu	Noteikti izmantotu	Sniegtu plānveida palīdzību	Neizmantotu	Liekas, ka izmantotu	Noteikti izmantotu	Maz ticams, ka izmantotu	Liekas, ka izmantotu	Noteikti izmantotu	Neizmantotu	Liekas, ka izmantotu	Noteikti izmantotu	Maz ticams, ka izmantotu	Liekas, ka izmantotu	Noteikti izmantotu	Jā	1	Jā	6	3	3	0	0	1	1	0	0	2	Jā	3
9/21/2020 16:49:15	Sieviete	2016	Nē		Ārstēju gan pieaugušos, gan bērnus	Izgaismojums līdz emaljas-dentīna robežai, Izgaismojums ārējā dentīna trešdaļā, Izgaismojums vidējā dentīna trešdaļā, Izgaismojums iekšējā dentīna trešdaļā	Mērens zoba audu zudums un / vai rentgenoloģiski kariesa pazīmes redzamas līdz ārējai dentīna trešdaļai.Neliels zoba audu zudums ar lūzumu emaljas līmenī vai tās pārkrāsošanos, vai arī pārkrāsotas fisūras ar pelēcīgu/opakainu emalju un/vai kariozo bojajumu emaljas līmenī. Rentgenoloģiski nav novērojamas kariesa pazīmes., Ievērojams zoba audu zudums un/vai rentgenoloģiski kariesa pazīmes redzamas …	Veidotu kavitāti, izņemot tikai kariozos audus, atjaunotu ar restaurāciju + pārējās fisūras slēgtu ar silantu	Neveiktu nekādu ārstēšanu	Sniegtu palīdzību tikai akūtos gadījumos	Neizmantotu	Noteikti izmantotu	Liekas, ka izmantotu	Noteikti izmantotu	Noteikti izmantotu	Neizmantotu	Liekas, ka izmantotu	Maz ticams, ka izmantotu	Liekas, ka izmantotu	Liekas, ka izmantotu	Sniegtu palīdzību tikai akūtos gadījumos	Neizmantotu	Liekas, ka izmantotu	Liekas, ka izmantotu	Liekas, ka izmantotu	Liekas, ka izmantotu	Liekas, ka izmantotu	Neizmantotu	Liekas, ka izmantotu	Liekas, ka izmantotu	Maz ticams, ka izmantotu	Liekas, ka izmantotu	Liekas, ka izmantotu	Jā	1	Jā	8	3	3	2	0	1	1	1	0	3	Jā	3
9/21/2020 16:52:06	Sieviete	2016	Nē		Ārstēju gan pieaugušos, gan bērnus	Izgaismojums ārējā dentīna trešdaļā, Izgaismojums vidējā dentīna trešdaļā, Izgaismojums iekšējā dentīna trešdaļā	Mērens zoba audu zudums un / vai rentgenoloģiski kariesa pazīmes redzamas līdz ārējai dentīna trešdaļai.Neliels zoba audu zudums ar lūzumu emaljas līmenī vai tās pārkrāsošanos, vai arī pārkrāsotas fisūras ar pelēcīgu/opakainu emalju un/vai kariozo bojajumu emaljas līmenī. Rentgenoloģiski nav novērojamas kariesa pazīmes., Ievērojams zoba audu zudums un/vai rentgenoloģiski kariesa pazīmes redzamas …	Veidotu kavitāti, izņemot tikai kariozos audus, atjaunotu ar restaurāciju	Neveiktu nekādu ārstēšanu	Sniegtu palīdzību tikai akūtos gadījumos	Neizmantotu	Noteikti izmantotu	Noteikti izmantotu	Noteikti izmantotu	Liekas, ka izmantotu	Neizmantotu	Noteikti izmantotu	Maz ticams, ka izmantotu	Noteikti izmantotu	Liekas, ka izmantotu	Sniegtu plānveida palīdzību	Neizmantotu	Maz ticams, ka izmantotu	Noteikti izmantotu	Noteikti izmantotu	Noteikti izmantotu	Liekas, ka izmantotu	Neizmantotu	Maz ticams, ka izmantotu	Noteikti izmantotu	Maz ticams, ka izmantotu	Noteikti izmantotu	Liekas, ka izmantotu	Jā	1	Jā	7	2	3	2	0	1	1	1	0	3	Jā	3
9/21/2020 16:53:58	Sieviete	2016	Nē		Ārstēju gan pieaugušos, gan bērnus	Izgaismojums vidējā dentīna trešdaļā, Izgaismojums iekšējā dentīna trešdaļā	Ievērojams zoba audu zudums un/vai rentgenoloģiski kariesa pazīmes redzamas līdz vidējai dentīna trešdaļai., Ievērojams zoba audu zudums un / vai rentgenoloģiski kariesa pazīmes redzamas līdz iekšējai dentīna trešdaļai.	Veidotu kavitāti, izņemot tikai kariozos audus, atjaunotu ar restaurāciju	Aplicētu fluorīdu laku	Sniegtu palīdzību tikai akūtos gadījumos	Neizmantotu	Liekas, ka izmantotu	Maz ticams, ka izmantotu	Maz ticams, ka izmantotu	Liekas, ka izmantotu	Neizmantotu	Liekas, ka izmantotu	Neizmantotu	Liekas, ka izmantotu	Liekas, ka izmantotu	Sniegtu plānveida palīdzību	Neizmantotu	Liekas, ka izmantotu	Liekas, ka izmantotu	Maz ticams, ka izmantotu	Maz ticams, ka izmantotu	Liekas, ka izmantotu	Neizmantotu	Liekas, ka izmantotu	Maz ticams, ka izmantotu	Maz ticams, ka izmantotu	Maz ticams, ka izmantotu	Liekas, ka izmantotu	Jā	1	Jā	5	1	1	2	1	0	0	1	0	1	Jā	1
9/21/2020 16:55:48	Sieviete	2004	Nē		Mazus bērnus ārstēju reti (retāk kā reizi nedēļā)	Izgaismojums ārējā dentīna trešdaļā, Izgaismojums vidējā dentīna trešdaļā, Izgaismojums iekšējā dentīna trešdaļā	Mērens zoba audu zudums un / vai rentgenoloģiski kariesa pazīmes redzamas līdz ārējai dentīna trešdaļai.Neliels zoba audu zudums ar lūzumu emaljas līmenī vai tās pārkrāsošanos, vai arī pārkrāsotas fisūras ar pelēcīgu/opakainu emalju un/vai kariozo bojajumu emaljas līmenī. Rentgenoloģiski nav novērojamas kariesa pazīmes., Ievērojams zoba audu zudums un/vai rentgenoloģiski kariesa pazīmes redzamas …	Veidotu kavitāti, izņemot tikai kariozos audus, atjaunotu ar restaurāciju	Aplicētu fluorīdu laku	Sniegtu palīdzību tikai akūtos gadījumos	Neizmantotu	Liekas, ka izmantotu	Maz ticams, ka izmantotu	Noteikti izmantotu	Noteikti izmantotu	Neizmantotu	Liekas, ka izmantotu	Neizmantotu	Noteikti izmantotu	Noteikti izmantotu	Sniegtu plānveida palīdzību	Neizmantotu	Liekas, ka izmantotu	Maz ticams, ka izmantotu	Maz ticams, ka izmantotu	Noteikti izmantotu	Noteikti izmantotu	Neizmantotu	Liekas, ka izmantotu	Maz ticams, ka izmantotu	Neizmantotu	Noteikti izmantotu	Noteikti izmantotu	Jā	1	Jā	8	2	3	2	1	1	1	1	0	3	Jā	3
9/21/2020 16:57:28	Sieviete	2002	Nē		Ārstēju gan pieaugušos, gan bērnus	Izgaismojums ārējā dentīna trešdaļā, Izgaismojums vidējā dentīna trešdaļā, Izgaismojums iekšējā dentīna trešdaļā	Ievērojams zoba audu zudums un/vai rentgenoloģiski kariesa pazīmes redzamas līdz vidējai dentīna trešdaļai., Ievērojams zoba audu zudums un / vai rentgenoloģiski kariesa pazīmes redzamas līdz iekšējai dentīna trešdaļai.	Veidotu kavitāti, izņemot tikai kariozos audus, atjaunotu ar restaurāciju	Veidotu kavitāti, izņemot tikai kariozos audus, atjaunotu ar restaurāciju + pārējās fisūras slēgtu ar silantu	Sniegtu palīdzību tikai akūtos gadījumos	Neizmantotu	Liekas, ka izmantotu	NA	Noteikti izmantotu	Noteikti izmantotu	Neizmantotu	Liekas, ka izmantotu	Neizmantotu	Noteikti izmantotu	Noteikti izmantotu	Sniegtu plānveida palīdzību	Neizmantotu	Liekas, ka izmantotu	Maz ticams, ka izmantotu	NA	Liekas, ka izmantotu	Noteikti izmantotu	Neizmantotu	Liekas, ka izmantotu	Maz ticams, ka izmantotu	Liekas, ka izmantotu	Noteikti izmantotu	Noteikti izmantotu	Jā	1	Jā	7	2	1	2	2	1	0	1	1	3	Jā	1
9/21/2020 16:59:37	Sieviete	2004	Nē		Ārstēju gan pieaugušos, gan bērnus	Izgaismojums ārējā dentīna trešdaļā, Izgaismojums vidējā dentīna trešdaļā, Izgaismojums iekšējā dentīna trešdaļā	Mērens zoba audu zudums un / vai rentgenoloģiski kariesa pazīmes redzamas līdz ārējai dentīna trešdaļai.Neliels zoba audu zudums ar lūzumu emaljas līmenī vai tās pārkrāsošanos, vai arī pārkrāsotas fisūras ar pelēcīgu/opakainu emalju un/vai kariozo bojajumu emaljas līmenī. Rentgenoloģiski nav novērojamas kariesa pazīmes., Ievērojams zoba audu zudums un/vai rentgenoloģiski kariesa pazīmes redzamas …	Veidotu kavitāti, izņemot tikai kariozos audus, atjaunotu ar restaurāciju + pārējās fisūras slēgtu ar silantu	Veidotu kavitāti, izņemot tikai kariozos audus, atjaunotu ar restaurāciju + pārējās fisūras slēgtu ar silantu	Sniegtu palīdzību tikai akūtos gadījumos	Neizmantotu	Liekas, ka izmantotu	Neizmantotu	Noteikti izmantotu	Noteikti izmantotu	Neizmantotu	Liekas, ka izmantotu	Maz ticams, ka izmantotu	Noteikti izmantotu	Noteikti izmantotu	Sniegtu plānveida palīdzību	Neizmantotu	Liekas, ka izmantotu	Maz ticams, ka izmantotu	Maz ticams, ka izmantotu	Liekas, ka izmantotu	Liekas, ka izmantotu	Neizmantotu	Noteikti izmantotu	Maz ticams, ka izmantotu	Neizmantotu	Liekas, ka izmantotu	Liekas, ka izmantotu	Jā	1	Jā	9	2	3	2	2	1	1	1	1	4	Jā	3
9/21/2020 17:02:45	Sieviete	1997	Nē		Ārstēju gan pieaugušos, gan bērnus	Izgaismojums vidējā dentīna trešdaļā, Izgaismojums iekšējā dentīna trešdaļā	Ievērojams zoba audu zudums un/vai rentgenoloģiski kariesa pazīmes redzamas līdz vidējai dentīna trešdaļai., Ievērojams zoba audu zudums un / vai rentgenoloģiski kariesa pazīmes redzamas līdz iekšējai dentīna trešdaļai.	Veidotu kavitāti, izņemot tikai kariozos audus, atjaunotu ar restaurāciju	Aplicētu fluorīdu laku	Sniegtu palīdzību tikai akūtos gadījumos	Neizmantotu	Noteikti izmantotu	Maz ticams, ka izmantotu	Liekas, ka izmantotu	Liekas, ka izmantotu	Neizmantotu	Noteikti izmantotu	Neizmantotu	Liekas, ka izmantotu	Maz ticams, ka izmantotu	Sniegtu palīdzību tikai akūtos gadījumos	Neizmantotu	Maz ticams, ka izmantotu	Noteikti izmantotu	Liekas, ka izmantotu	Liekas, ka izmantotu	Liekas, ka izmantotu	Neizmantotu	Maz ticams, ka izmantotu	Liekas, ka izmantotu	Liekas, ka izmantotu	Liekas, ka izmantotu	Maz ticams, ka izmantotu	Jā	1	Jā	5	1	1	2	1	0	0	1	0	1	Jā	1
9/21/2020 17:04:58	Sieviete	1995	Nē		Ārstēju gan pieaugušos, gan bērnus	Izgaismojums līdz emaljas-dentīna robežai	Neliels zoba audu zudums ar lūzumu emaljas līmenī vai tās pārkrāsošanos, vai arī pārkrāsotas fisūras ar pelēcīgu/opakainu emalju un/vai kariozo bojajumu emaljas līmenī. Rentgenoloģiski nav novērojamas kariesa pazīmes.	Veidotu kavitāti, izņemot tikai kariozos audus, atjaunotu ar restaurāciju + pārējās fisūras slēgtu ar silantu	Veidotu kavitāti, izņemot tikai kariozos audus, atjaunotu ar restaurāciju + pārējās fisūras slēgtu ar silantu	Sniegtu palīdzību tikai akūtos gadījumos	Maz ticams, ka izmantotu	Noteikti izmantotu	Neizmantotu	Maz ticams, ka izmantotu	Maz ticams, ka izmantotu	Neizmantotu	Noteikti izmantotu	Maz ticams, ka izmantotu	Liekas, ka izmantotu	Liekas, ka izmantotu	Sniegtu plānveida palīdzību	Maz ticams, ka izmantotu	NA	Liekas, ka izmantotu	Maz ticams, ka izmantotu	Noteikti izmantotu	Noteikti izmantotu	Neizmantotu	Maz ticams, ka izmantotu	Liekas, ka izmantotu	Maz ticams, ka izmantotu	Maz ticams, ka izmantotu	Noteikti izmantotu	Jā	1	Jā	10	3	3	2	2	1	1	1	1	4	Jā	3
9/21/2020 17:06:26	Sieviete	2001	Jā	Bērnu zobārsts	Ārstēju gan pieaugušos, gan bērnus	Izgaismojums vidējā dentīna trešdaļā, Izgaismojums iekšējā dentīna trešdaļā	Ievērojams zoba audu zudums un/vai rentgenoloģiski kariesa pazīmes redzamas līdz vidējai dentīna trešdaļai., Ievērojams zoba audu zudums un / vai rentgenoloģiski kariesa pazīmes redzamas līdz iekšējai dentīna trešdaļai.	Veidotu kavitāti, izņemot tikai kariozos audus, atjaunotu ar restaurāciju + pārējās fisūras slēgtu ar silantu	Aplicētu fluorīdu laku	Sniegtu plānveida palīdzību	Neizmantotu	Noteikti izmantotu	Liekas, ka izmantotu	Liekas, ka izmantotu	Liekas, ka izmantotu	Neizmantotu	Liekas, ka izmantotu	Maz ticams, ka izmantotu	Maz ticams, ka izmantotu	Liekas, ka izmantotu	Sniegtu plānveida palīdzību	Neizmantotu	Neizmantotu	Liekas, ka izmantotu	Liekas, ka izmantotu	Liekas, ka izmantotu	Liekas, ka izmantotu	Neizmantotu	Neizmantotu	Liekas, ka izmantotu	Neizmantotu	Liekas, ka izmantotu	Liekas, ka izmantotu	Jā	1	Jā	5	1	1	2	1	0	0	1	0	1	Jā	1
9/21/2020 17:08:17	Sieviete	2016	Nē		Ārstēju gan pieaugušos, gan bērnus	Izgaismojums ārējā dentīna trešdaļā, Izgaismojums vidējā dentīna trešdaļā, Izgaismojums iekšējā dentīna trešdaļā	Ievērojams zoba audu zudums un/vai rentgenoloģiski kariesa pazīmes redzamas līdz vidējai dentīna trešdaļai., Ievērojams zoba audu zudums un / vai rentgenoloģiski kariesa pazīmes redzamas līdz iekšējai dentīna trešdaļai.	Veidotu kavitāti, iekļaujot visas fisūras, atjaunotu ar restaurāciju	Neveiktu nekādu ārstēšanu	Sniegtu palīdzību tikai akūtos gadījumos	Liekas, ka izmantotu	Noteikti izmantotu	Liekas, ka izmantotu	Liekas, ka izmantotu	Noteikti izmantotu	Neizmantotu	Maz ticams, ka izmantotu	Maz ticams, ka izmantotu	Noteikti izmantotu	Noteikti izmantotu	Nesniegtu pakalpojumus vispār	Noteikti izmantotu	Maz ticams, ka izmantotu	Neizmantotu	Neizmantotu	Noteikti izmantotu	Noteikti izmantotu	Neizmantotu	Neizmantotu	Neizmantotu	Liekas, ka izmantotu	Noteikti izmantotu	Noteikti izmantotu	Jā	1	Jā	5	2	1	2	0	1	0	1	0	2	Jā	1
9/21/2020 17:10:53	Sieviete	2016	Nē		Ārstēju gan pieaugušos, gan bērnus	Izgaismojums ārējā dentīna trešdaļā, Izgaismojums vidējā dentīna trešdaļā, Izgaismojums iekšējā dentīna trešdaļā	Ievērojams zoba audu zudums un/vai rentgenoloģiski kariesa pazīmes redzamas līdz vidējai dentīna trešdaļai., Ievērojams zoba audu zudums un / vai rentgenoloģiski kariesa pazīmes redzamas līdz iekšējai dentīna trešdaļai.	Veidotu kavitāti, izņemot tikai kariozos audus, atjaunotu ar restaurāciju + pārējās fisūras slēgtu ar silantu	Aplicētu fluorīdu laku	Sniegtu palīdzību tikai akūtos gadījumos	Liekas, ka izmantotu	Noteikti izmantotu	Neizmantotu	Noteikti izmantotu	Noteikti izmantotu	Neizmantotu	Noteikti izmantotu	Maz ticams, ka izmantotu	Noteikti izmantotu	Noteikti izmantotu	Sniegtu plānveida palīdzību	Liekas, ka izmantotu	Liekas, ka izmantotu	Noteikti izmantotu	Neizmantotu	Noteikti izmantotu	Noteikti izmantotu	Maz ticams, ka izmantotu	Liekas, ka izmantotu	Noteikti izmantotu	Liekas, ka izmantotu	Noteikti izmantotu	Noteikti izmantotu	Jā	1	Jā	6	2	1	2	1	1	0	1	0	2	Jā	1
9/21/2020 17:14:04	Sieviete	1973	Nē		Pieņemu tikai pieaugušos vai bērnus ar pastāvīgu sakodienu	Izgaismojums līdz emaljas-dentīna robežai	Mērens zoba audu zudums un / vai rentgenoloģiski kariesa pazīmes redzamas līdz ārējai dentīna trešdaļai.Neliels zoba audu zudums ar lūzumu emaljas līmenī vai tās pārkrāsošanos, vai arī pārkrāsotas fisūras ar pelēcīgu/opakainu emalju un/vai kariozo bojajumu emaljas līmenī. Rentgenoloģiski nav novērojamas kariesa pazīmes.	Veidotu kavitāti, izņemot tikai kariozos audus, atjaunotu ar restaurāciju	Veidotu kavitāti, iekļaujot visas fisūras, atjaunotu ar restaurāciju	Nesniegtu pakalpojumus vispār	NA	NA	NA	NA	NA	NA	NA	NA	NA	NA	Sniegtu plānveida palīdzību	NA	Noteikti izmantotu	NA	NA	NA	NA	NA	Noteikti izmantotu	NA	NA	NA	NA	Jā	1	Jā	10	3	3	2	2	1	1	1	1	4	Jā	3
9/21/2020 17:15:51	Sieviete	2017	Nē		Ārstēju gan pieaugušos, gan bērnus	Izgaismojums ārējā dentīna trešdaļā, Izgaismojums vidējā dentīna trešdaļā, Izgaismojums iekšējā dentīna trešdaļā	Mērens zoba audu zudums un / vai rentgenoloģiski kariesa pazīmes redzamas līdz ārējai dentīna trešdaļai.Neliels zoba audu zudums ar lūzumu emaljas līmenī vai tās pārkrāsošanos, vai arī pārkrāsotas fisūras ar pelēcīgu/opakainu emalju un/vai kariozo bojajumu emaljas līmenī. Rentgenoloģiski nav novērojamas kariesa pazīmes., Ievērojams zoba audu zudums un/vai rentgenoloģiski kariesa pazīmes redzamas …	Veidotu kavitāti, izņemot tikai kariozos audus, atjaunotu ar restaurāciju	Veidotu kavitāti, izņemot tikai kariozos audus, atjaunotu ar restaurāciju	Sniegtu plānveida palīdzību	Liekas, ka izmantotu	Liekas, ka izmantotu	Neizmantotu	Maz ticams, ka izmantotu	Liekas, ka izmantotu	Maz ticams, ka izmantotu	Liekas, ka izmantotu	Maz ticams, ka izmantotu	Liekas, ka izmantotu	Liekas, ka izmantotu	Sniegtu plānveida palīdzību	Liekas, ka izmantotu	Maz ticams, ka izmantotu	Liekas, ka izmantotu	Neizmantotu	Maz ticams, ka izmantotu	Liekas, ka izmantotu	Maz ticams, ka izmantotu	Maz ticams, ka izmantotu	Liekas, ka izmantotu	Maz ticams, ka izmantotu	Liekas, ka izmantotu	Liekas, ka izmantotu	Jā	1	Jā	9	2	3	2	2	1	1	1	1	4	Jā	3
9/21/2020 17:18:13	Sieviete	1995	Nē		Ārstēju gan pieaugušos, gan bērnus	Izgaismojums ārējā emaljas daļā, Izgaismojums iekšējā emaljas daļā, Izgaismojums ārējā dentīna trešdaļā, Izgaismojums vidējā dentīna trešdaļā, Izgaismojums iekšējā dentīna trešdaļā	Neliels zoba audu zudums ar lūzumu emaljas līmenī vai tās pārkrāsošanos, vai arī pārkrāsotas fisūras ar pelēcīgu/opakainu emalju un/vai kariozo bojajumu emaljas līmenī. Rentgenoloģiski nav novērojamas kariesa pazīmes., Mērens zoba audu zudums un / vai rentgenoloģiski kariesa pazīmes redzamas līdz ārējai dentīna trešdaļai.Neliels zoba audu zudums ar lūzumu emaljas līmenī vai tās pārkrāsošanos, vai…	Aplicētu silantu	Veidotu kavitāti, izņemot tikai kariozos audus, atjaunotu ar restaurāciju	Sniegtu palīdzību tikai akūtos gadījumos	Neizmantotu	Noteikti izmantotu	Maz ticams, ka izmantotu	Liekas, ka izmantotu	Neizmantotu	Neizmantotu	Liekas, ka izmantotu	Neizmantotu	Maz ticams, ka izmantotu	Neizmantotu	Sniegtu palīdzību tikai akūtos gadījumos	Neizmantotu	Maz ticams, ka izmantotu	Liekas, ka izmantotu	Neizmantotu	Maz ticams, ka izmantotu	Neizmantotu	Neizmantotu	Liekas, ka izmantotu	Maz ticams, ka izmantotu	Neizmantotu	Neizmantotu	Neizmantotu	Jā	1	Jā	11	5	3	1	2	1	1	0	1	3	Jā	3
9/21/2020 17:19:58	Sieviete	2010	Nē		Pieņemu tikai pieaugušos vai bērnus ar pastāvīgu sakodienu	Izgaismojums ārējā dentīna trešdaļā, Izgaismojums vidējā dentīna trešdaļā, Izgaismojums iekšējā dentīna trešdaļā	Ievērojams zoba audu zudums un/vai rentgenoloģiski kariesa pazīmes redzamas līdz vidējai dentīna trešdaļai., Ievērojams zoba audu zudums un / vai rentgenoloģiski kariesa pazīmes redzamas līdz iekšējai dentīna trešdaļai.	Neveiktu nekādu ārstēšanu	Neveiktu nekādu ārstēšanu	Sniegtu palīdzību tikai akūtos gadījumos	Neizmantotu	Maz ticams, ka izmantotu	Neizmantotu	Liekas, ka izmantotu	Noteikti izmantotu	Neizmantotu	Neizmantotu	Maz ticams, ka izmantotu	Liekas, ka izmantotu	Liekas, ka izmantotu	Sniegtu palīdzību tikai akūtos gadījumos	Neizmantotu	Maz ticams, ka izmantotu	Maz ticams, ka izmantotu	Neizmantotu	Noteikti izmantotu	Noteikti izmantotu	Neizmantotu	Maz ticams, ka izmantotu	Maz ticams, ka izmantotu	Liekas, ka izmantotu	Noteikti izmantotu	Noteikti izmantotu	Jā	1	Nē	3	2	1	0	0	1	0	0	0	1	Jā	1
9/21/2020 17:21:29	Sieviete	2004	Nē		Ārstēju gan pieaugušos, gan bērnus	Izgaismojums vidējā dentīna trešdaļā, Izgaismojums iekšējā dentīna trešdaļā	Ievērojams zoba audu zudums un/vai rentgenoloģiski kariesa pazīmes redzamas līdz vidējai dentīna trešdaļai., Ievērojams zoba audu zudums un / vai rentgenoloģiski kariesa pazīmes redzamas līdz iekšējai dentīna trešdaļai.	Veidotu kavitāti, izņemot tikai kariozos audus, atjaunotu ar restaurāciju	Veidotu kavitāti, izņemot tikai kariozos audus, atjaunotu ar restaurāciju	Sniegtu palīdzību tikai akūtos gadījumos	Neizmantotu	Noteikti izmantotu	Maz ticams, ka izmantotu	Noteikti izmantotu	Liekas, ka izmantotu	Neizmantotu	Noteikti izmantotu	Liekas, ka izmantotu	Noteikti izmantotu	Liekas, ka izmantotu	Sniegtu palīdzību tikai akūtos gadījumos	Neizmantotu	Maz ticams, ka izmantotu	Noteikti izmantotu	Maz ticams, ka izmantotu	Liekas, ka izmantotu	Liekas, ka izmantotu	Neizmantotu	Maz ticams, ka izmantotu	Noteikti izmantotu	Liekas, ka izmantotu	Liekas, ka izmantotu	Liekas, ka izmantotu	Jā	1	Jā	6	1	1	2	2	0	0	1	1	2	Jā	1
9/21/2020 17:23:44	Vīrietis	1983	Nē		Mazus bērnus ārstēju reti (retāk kā reizi nedēļā)	Izgaismojums ārējā dentīna trešdaļā, Izgaismojums vidējā dentīna trešdaļā, Izgaismojums iekšējā dentīna trešdaļā	Mērens zoba audu zudums un / vai rentgenoloģiski kariesa pazīmes redzamas līdz ārējai dentīna trešdaļai.Neliels zoba audu zudums ar lūzumu emaljas līmenī vai tās pārkrāsošanos, vai arī pārkrāsotas fisūras ar pelēcīgu/opakainu emalju un/vai kariozo bojajumu emaljas līmenī. Rentgenoloģiski nav novērojamas kariesa pazīmes., Ievērojams zoba audu zudums un/vai rentgenoloģiski kariesa pazīmes redzamas …	Veidotu kavitāti, izņemot tikai kariozos audus, atjaunotu ar restaurāciju + pārējās fisūras slēgtu ar silantu	Aplicētu silantu	Sniegtu palīdzību tikai akūtos gadījumos	NA	Noteikti izmantotu	NA	Noteikti izmantotu	NA	NA	Noteikti izmantotu	NA	NA	NA	Sniegtu palīdzību tikai akūtos gadījumos	NA	NA	Noteikti izmantotu	NA	Liekas, ka izmantotu	NA	NA	NA	Noteikti izmantotu	Liekas, ka izmantotu	NA	NA	Jā	1	Jā	8	2	3	2	1	1	1	1	0	3	Jā	3
9/21/2020 17:25:13	Sieviete	1987	Nē		Mazus bērnus ārstēju reti (retāk kā reizi nedēļā)	Izgaismojums ārējā dentīna trešdaļā, Izgaismojums vidējā dentīna trešdaļā, Izgaismojums iekšējā dentīna trešdaļā	Ievērojams zoba audu zudums un/vai rentgenoloģiski kariesa pazīmes redzamas līdz vidējai dentīna trešdaļai., Ievērojams zoba audu zudums un / vai rentgenoloģiski kariesa pazīmes redzamas līdz iekšējai dentīna trešdaļai.	Veidotu kavitāti, izņemot tikai kariozos audus, atjaunotu ar restaurāciju + pārējās fisūras slēgtu ar silantu	Aplicētu fluorīdu laku	Sniegtu palīdzību tikai akūtos gadījumos	Maz ticams, ka izmantotu	Maz ticams, ka izmantotu	Neizmantotu	Liekas, ka izmantotu	Noteikti izmantotu	Neizmantotu	Maz ticams, ka izmantotu	Neizmantotu	Liekas, ka izmantotu	Maz ticams, ka izmantotu	Sniegtu palīdzību tikai akūtos gadījumos	Maz ticams, ka izmantotu	Maz ticams, ka izmantotu	Liekas, ka izmantotu	Maz ticams, ka izmantotu	Liekas, ka izmantotu	Maz ticams, ka izmantotu	Liekas, ka izmantotu	Neizmantotu	Liekas, ka izmantotu	Maz ticams, ka izmantotu	Liekas, ka izmantotu	Maz ticams, ka izmantotu	Nē	1	Jā	6	2	1	2	1	1	0	1	0	2	Jā	1
9/21/2020 17:26:46	Sieviete	1987	Nē		Mazus bērnus ārstēju reti (retāk kā reizi nedēļā)	Izgaismojums vidējā dentīna trešdaļā, Izgaismojums iekšējā dentīna trešdaļā	Ievērojams zoba audu zudums un/vai rentgenoloģiski kariesa pazīmes redzamas līdz vidējai dentīna trešdaļai., Ievērojams zoba audu zudums un / vai rentgenoloģiski kariesa pazīmes redzamas līdz iekšējai dentīna trešdaļai.	Veidotu kavitāti, izņemot tikai kariozos audus, atjaunotu ar restaurāciju + pārējās fisūras slēgtu ar silantu	Aplicētu silantu	Sniegtu plānveida palīdzību	Maz ticams, ka izmantotu	Liekas, ka izmantotu	Maz ticams, ka izmantotu	Liekas, ka izmantotu	Maz ticams, ka izmantotu	Maz ticams, ka izmantotu	Maz ticams, ka izmantotu	Maz ticams, ka izmantotu	Liekas, ka izmantotu	Maz ticams, ka izmantotu	Sniegtu palīdzību tikai akūtos gadījumos	Maz ticams, ka izmantotu	Liekas, ka izmantotu	Maz ticams, ka izmantotu	Maz ticams, ka izmantotu	Liekas, ka izmantotu	Maz ticams, ka izmantotu	Maz ticams, ka izmantotu	Liekas, ka izmantotu	Maz ticams, ka izmantotu	Maz ticams, ka izmantotu	Liekas, ka izmantotu	Maz ticams, ka izmantotu	Jā	1	Jā	5	1	1	2	1	0	0	1	0	1	Jā	1
9/21/2020 17:28:10	Sieviete	1986	Nē		Ārstēju gan pieaugušos, gan bērnus	Izgaismojums līdz emaljas-dentīna robežai	Ievērojams zoba audu zudums un/vai rentgenoloģiski kariesa pazīmes redzamas līdz vidējai dentīna trešdaļai.	Veidotu kavitāti, izņemot tikai kariozos audus, atjaunotu ar restaurāciju + pārējās fisūras slēgtu ar silantu	Aplicētu fluorīdu laku	Sniegtu palīdzību tikai akūtos gadījumos	Maz ticams, ka izmantotu	Noteikti izmantotu	Neizmantotu	Liekas, ka izmantotu	Maz ticams, ka izmantotu	Neizmantotu	Noteikti izmantotu	Liekas, ka izmantotu	Liekas, ka izmantotu	Maz ticams, ka izmantotu	Sniegtu plānveida palīdzību	Neizmantotu	Liekas, ka izmantotu	Noteikti izmantotu	Neizmantotu	Liekas, ka izmantotu	Maz ticams, ka izmantotu	Neizmantotu	Liekas, ka izmantotu	Noteikti izmantotu	Liekas, ka izmantotu	Liekas, ka izmantotu	Maz ticams, ka izmantotu	Jā	1	Jā	7	3	1	2	1	1	0	1	0	2	Jā	1
9/21/2020 17:29:35	Sieviete	2014	Nē		Ārstēju gan pieaugušos, gan bērnus	Izgaismojums ārējā dentīna trešdaļā, Izgaismojums vidējā dentīna trešdaļā, Izgaismojums iekšējā dentīna trešdaļā	Ievērojams zoba audu zudums un/vai rentgenoloģiski kariesa pazīmes redzamas līdz vidējai dentīna trešdaļai., Ievērojams zoba audu zudums un / vai rentgenoloģiski kariesa pazīmes redzamas līdz iekšējai dentīna trešdaļai.	Veidotu kavitāti, izņemot tikai kariozos audus, atjaunotu ar restaurāciju	Aplicētu fluorīdu laku	Sniegtu palīdzību tikai akūtos gadījumos	Neizmantotu	Noteikti izmantotu	Maz ticams, ka izmantotu	Liekas, ka izmantotu	Liekas, ka izmantotu	Neizmantotu	Noteikti izmantotu	Maz ticams, ka izmantotu	Noteikti izmantotu	Liekas, ka izmantotu	Sniegtu plānveida palīdzību	Neizmantotu	Maz ticams, ka izmantotu	Noteikti izmantotu	Maz ticams, ka izmantotu	Noteikti izmantotu	Noteikti izmantotu	Neizmantotu	Maz ticams, ka izmantotu	Noteikti izmantotu	Maz ticams, ka izmantotu	Noteikti izmantotu	Noteikti izmantotu	Jā	1	Jā	6	2	1	2	1	1	0	1	0	2	Jā	1
9/21/2020 17:34:13	Sieviete	1987	Nē		Pieņemu tikai pieaugušos vai bērnus ar pastāvīgu sakodienu	Izgaismojums ārējā dentīna trešdaļā, Izgaismojums vidējā dentīna trešdaļā, Izgaismojums iekšējā dentīna trešdaļā	Mērens zoba audu zudums un / vai rentgenoloģiski kariesa pazīmes redzamas līdz ārējai dentīna trešdaļai.Neliels zoba audu zudums ar lūzumu emaljas līmenī vai tās pārkrāsošanos, vai arī pārkrāsotas fisūras ar pelēcīgu/opakainu emalju un/vai kariozo bojajumu emaljas līmenī. Rentgenoloģiski nav novērojamas kariesa pazīmes., Ievērojams zoba audu zudums un/vai rentgenoloģiski kariesa pazīmes redzamas …	Veidotu kavitāti, izņemot tikai kariozos audus, atjaunotu ar restaurāciju + pārējās fisūras slēgtu ar silantu	Aplicētu fluorīdu laku	Sniegtu palīdzību tikai akūtos gadījumos	Liekas, ka izmantotu	Noteikti izmantotu	Neizmantotu	Liekas, ka izmantotu	Noteikti izmantotu	Neizmantotu	Noteikti izmantotu	Liekas, ka izmantotu	Liekas, ka izmantotu	Liekas, ka izmantotu	Sniegtu plānveida palīdzību	Maz ticams, ka izmantotu	Liekas, ka izmantotu	Liekas, ka izmantotu	Neizmantotu	Liekas, ka izmantotu	Maz ticams, ka izmantotu	Maz ticams, ka izmantotu	NA	Liekas, ka izmantotu	Liekas, ka izmantotu	Noteikti izmantotu	Noteikti izmantotu	Jā	1	Jā	8	2	3	2	1	1	1	1	0	3	Jā	3
9/21/2020 17:35:35	Sieviete	2014	Nē		Ārstēju gan pieaugušos, gan bērnus	Izgaismojums vidējā dentīna trešdaļā, Izgaismojums iekšējā dentīna trešdaļā	Ievērojams zoba audu zudums un/vai rentgenoloģiski kariesa pazīmes redzamas līdz vidējai dentīna trešdaļai., Ievērojams zoba audu zudums un / vai rentgenoloģiski kariesa pazīmes redzamas līdz iekšējai dentīna trešdaļai.	Veidotu kavitāti, izņemot tikai kariozos audus, atjaunotu ar restaurāciju	Veidotu kavitāti, izņemot tikai kariozos audus, atjaunotu ar restaurāciju	Sniegtu palīdzību tikai akūtos gadījumos	Liekas, ka izmantotu	Noteikti izmantotu	Noteikti izmantotu	Liekas, ka izmantotu	Noteikti izmantotu	Neizmantotu	Noteikti izmantotu	Noteikti izmantotu	Liekas, ka izmantotu	Noteikti izmantotu	Sniegtu plānveida palīdzību	Liekas, ka izmantotu	Noteikti izmantotu	Noteikti izmantotu	Noteikti izmantotu	Liekas, ka izmantotu	Noteikti izmantotu	Neizmantotu	Noteikti izmantotu	Noteikti izmantotu	Liekas, ka izmantotu	Liekas, ka izmantotu	Liekas, ka izmantotu	Jā	1	Jā	6	1	1	2	2	0	0	1	1	2	Jā	1
9/21/2020 17:37:27	Sieviete	1983	Nē		Ārstēju gan pieaugušos, gan bērnus	Izgaismojums vidējā dentīna trešdaļā, Izgaismojums iekšējā dentīna trešdaļā	Ievērojams zoba audu zudums un/vai rentgenoloģiski kariesa pazīmes redzamas līdz vidējai dentīna trešdaļai., Ievērojams zoba audu zudums un / vai rentgenoloģiski kariesa pazīmes redzamas līdz iekšējai dentīna trešdaļai.	Veidotu kavitāti, izņemot tikai kariozos audus, atjaunotu ar restaurāciju + pārējās fisūras slēgtu ar silantu	Aplicētu silantu	Sniegtu plānveida palīdzību	Neizmantotu	Noteikti izmantotu	Liekas, ka izmantotu	Liekas, ka izmantotu	Liekas, ka izmantotu	Neizmantotu	Noteikti izmantotu	Liekas, ka izmantotu	Liekas, ka izmantotu	Liekas, ka izmantotu	Sniegtu plānveida palīdzību	Neizmantotu	Noteikti izmantotu	Liekas, ka izmantotu	Liekas, ka izmantotu	Liekas, ka izmantotu	Liekas, ka izmantotu	Neizmantotu	Noteikti izmantotu	Liekas, ka izmantotu	Liekas, ka izmantotu	Liekas, ka izmantotu	Liekas, ka izmantotu	Jā	1	Jā	5	1	1	2	1	0	0	1	0	1	Jā	1
9/21/2020 17:40:51	Sieviete	1985	Jā	Bērnu zobārsts	Ārstēju gan pieaugušos, gan bērnus	Izgaismojums ārējā dentīna trešdaļā, Izgaismojums vidējā dentīna trešdaļā, Izgaismojums iekšējā dentīna trešdaļā	Ievērojams zoba audu zudums un/vai rentgenoloģiski kariesa pazīmes redzamas līdz vidējai dentīna trešdaļai., Ievērojams zoba audu zudums un / vai rentgenoloģiski kariesa pazīmes redzamas līdz iekšējai dentīna trešdaļai.	Veidotu kavitāti, izņemot tikai kariozos audus, atjaunotu ar restaurāciju + pārējās fisūras slēgtu ar silantu	Aplicētu silantu	Sniegtu palīdzību tikai akūtos gadījumos	Neizmantotu	Noteikti izmantotu	Liekas, ka izmantotu	Noteikti izmantotu	Neizmantotu	Neizmantotu	Noteikti izmantotu	Liekas, ka izmantotu	Liekas, ka izmantotu	Neizmantotu	Sniegtu plānveida palīdzību	Neizmantotu	Noteikti izmantotu	Noteikti izmantotu	Liekas, ka izmantotu	Noteikti izmantotu	Noteikti izmantotu	Neizmantotu	Noteikti izmantotu	Noteikti izmantotu	NA	Liekas, ka izmantotu	Noteikti izmantotu	Jā	1	Jā	6	2	1	2	1	1	0	1	0	2	Jā	1
9/21/2020 17:48:05	Sieviete	2004	Nē		Ārstēju gan pieaugušos, gan bērnus	Izgaismojums vidējā dentīna trešdaļā, Izgaismojums iekšējā dentīna trešdaļā	Ievērojams zoba audu zudums un/vai rentgenoloģiski kariesa pazīmes redzamas līdz vidējai dentīna trešdaļai., Ievērojams zoba audu zudums un / vai rentgenoloģiski kariesa pazīmes redzamas līdz iekšējai dentīna trešdaļai.	Aplicētu fluorīdu laku	Aplicētu fluorīdu laku	Sniegtu palīdzību tikai akūtos gadījumos	Neizmantotu	Noteikti izmantotu	Neizmantotu	Noteikti izmantotu	Noteikti izmantotu	Neizmantotu	Noteikti izmantotu	Maz ticams, ka izmantotu	Liekas, ka izmantotu	Liekas, ka izmantotu	Sniegtu plānveida palīdzību	Neizmantotu	Neizmantotu	Liekas, ka izmantotu	Neizmantotu	Noteikti izmantotu	Noteikti izmantotu	Neizmantotu	Neizmantotu	Noteikti izmantotu	Maz ticams, ka izmantotu	Noteikti izmantotu	Noteikti izmantotu	Jā	1	Nē	4	1	1	1	1	0	0	0	0	0	Nē	1
9/21/2020 17:49:58	Sieviete	1980	Nē		Pieņemu tikai pieaugušos vai bērnus ar pastāvīgu sakodienu	Izgaismojums vidējā dentīna trešdaļā, Izgaismojums iekšējā dentīna trešdaļā	Ievērojams zoba audu zudums un/vai rentgenoloģiski kariesa pazīmes redzamas līdz vidējai dentīna trešdaļai., Ievērojams zoba audu zudums un / vai rentgenoloģiski kariesa pazīmes redzamas līdz iekšējai dentīna trešdaļai.	Veidotu kavitāti, izņemot tikai kariozos audus, atjaunotu ar restaurāciju	Veidotu kavitāti, iekļaujot visas fisūras, atjaunotu ar restaurāciju	Sniegtu palīdzību tikai akūtos gadījumos	Neizmantotu	Maz ticams, ka izmantotu	Liekas, ka izmantotu	Noteikti izmantotu	Noteikti izmantotu	Neizmantotu	Maz ticams, ka izmantotu	Neizmantotu	Liekas, ka izmantotu	Noteikti izmantotu	Sniegtu palīdzību tikai akūtos gadījumos	Neizmantotu	Maz ticams, ka izmantotu	Maz ticams, ka izmantotu	Noteikti izmantotu	Noteikti izmantotu	Noteikti izmantotu	Neizmantotu	Neizmantotu	Liekas, ka izmantotu	Noteikti izmantotu	Liekas, ka izmantotu	Noteikti izmantotu	Jā	1	Jā	6	1	1	2	2	0	0	1	1	2	Jā	1
9/21/2020 17:51:57	Sieviete	2002	Nē		Ārstēju gan pieaugušos, gan bērnus	Izgaismojums ārējā emaljas daļā, Izgaismojums iekšējā emaljas daļā, Izgaismojums līdz emaljas-dentīna robežai, Izgaismojums ārējā dentīna trešdaļā, Izgaismojums vidējā dentīna trešdaļā	Ievērojams zoba audu zudums un / vai rentgenoloģiski kariesa pazīmes redzamas līdz iekšējai dentīna trešdaļai.	Veidotu kavitāti, izņemot tikai kariozos audus, atjaunotu ar restaurāciju	Aplicētu silantu	Sniegtu palīdzību tikai akūtos gadījumos	Neizmantotu	Noteikti izmantotu	Maz ticams, ka izmantotu	Noteikti izmantotu	Noteikti izmantotu	Neizmantotu	Noteikti izmantotu	Noteikti izmantotu	Noteikti izmantotu	Liekas, ka izmantotu	Sniegtu plānveida palīdzību	Neizmantotu	Noteikti izmantotu	Liekas, ka izmantotu	Neizmantotu	Liekas, ka izmantotu	Noteikti izmantotu	Neizmantotu	Noteikti izmantotu	Noteikti izmantotu	Noteikti izmantotu	Noteikti izmantotu	Noteikti izmantotu	Jā	1	Jā	8	5	0	2	1	1	0	1	0	2	Jā	1
9/21/2020 17:53:28	Sieviete	1978	Nē		Pieņemu tikai pieaugušos vai bērnus ar pastāvīgu sakodienu	Izgaismojums ārējā emaljas daļā, Izgaismojums iekšējā emaljas daļā, Izgaismojums līdz emaljas-dentīna robežai, Izgaismojums ārējā dentīna trešdaļā, Izgaismojums vidējā dentīna trešdaļā	Neliels zoba audu zudums ar lūzumu emaljas līmenī vai tās pārkrāsošanos, vai arī pārkrāsotas fisūras ar pelēcīgu/opakainu emalju un/vai kariozo bojajumu emaljas līmenī. Rentgenoloģiski nav novērojamas kariesa pazīmes., Mērens zoba audu zudums un / vai rentgenoloģiski kariesa pazīmes redzamas līdz ārējai dentīna trešdaļai.Neliels zoba audu zudums ar lūzumu emaljas līmenī vai tās pārkrāsošanos, vai…	Veidotu kavitāti, izņemot tikai kariozos audus, atjaunotu ar restaurāciju + pārējās fisūras slēgtu ar silantu	Aplicētu silantu	Sniegtu palīdzību tikai akūtos gadījumos	Neizmantotu	Noteikti izmantotu	NA	Noteikti izmantotu	Noteikti izmantotu	Neizmantotu	Maz ticams, ka izmantotu	Liekas, ka izmantotu	Liekas, ka izmantotu	Noteikti izmantotu	Sniegtu palīdzību tikai akūtos gadījumos	Neizmantotu	Neizmantotu	Liekas, ka izmantotu	Neizmantotu	Liekas, ka izmantotu	Noteikti izmantotu	Neizmantotu	Neizmantotu	Noteikti izmantotu	Noteikti izmantotu	Liekas, ka izmantotu	Noteikti izmantotu	Jā	1	Jā	11	5	3	2	1	1	1	1	0	3	Jā	3
9/21/2020 17:54:57	Sieviete	2006	Nē		Ārstēju gan pieaugušos, gan bērnus	Izgaismojums ārējā dentīna trešdaļā, Izgaismojums vidējā dentīna trešdaļā, Izgaismojums iekšējā dentīna trešdaļā	Ievērojams zoba audu zudums un/vai rentgenoloģiski kariesa pazīmes redzamas līdz vidējai dentīna trešdaļai., Ievērojams zoba audu zudums un / vai rentgenoloģiski kariesa pazīmes redzamas līdz iekšējai dentīna trešdaļai.	Veidotu kavitāti, izņemot tikai kariozos audus, atjaunotu ar restaurāciju + pārējās fisūras slēgtu ar silantu	Aplicētu fluorīdu laku	Nesniegtu pakalpojumus vispār	Neizmantotu	Noteikti izmantotu	Neizmantotu	Noteikti izmantotu	Noteikti izmantotu	Neizmantotu	Noteikti izmantotu	Maz ticams, ka izmantotu	Noteikti izmantotu	Noteikti izmantotu	Sniegtu palīdzību tikai akūtos gadījumos	Neizmantotu	Maz ticams, ka izmantotu	Noteikti izmantotu	Neizmantotu	Noteikti izmantotu	Noteikti izmantotu	Neizmantotu	Maz ticams, ka izmantotu	Noteikti izmantotu	Liekas, ka izmantotu	Noteikti izmantotu	Noteikti izmantotu	Jā	1	Jā	6	2	1	2	1	1	0	1	0	2	Jā	1
9/21/2020 17:56:25	Sieviete	1983	Nē		Mazus bērnus ārstēju reti (retāk kā reizi nedēļā)	Izgaismojums līdz emaljas-dentīna robežai, Izgaismojums ārējā dentīna trešdaļā, Izgaismojums vidējā dentīna trešdaļā, Izgaismojums iekšējā dentīna trešdaļā	Mērens zoba audu zudums un / vai rentgenoloģiski kariesa pazīmes redzamas līdz ārējai dentīna trešdaļai.Neliels zoba audu zudums ar lūzumu emaljas līmenī vai tās pārkrāsošanos, vai arī pārkrāsotas fisūras ar pelēcīgu/opakainu emalju un/vai kariozo bojajumu emaljas līmenī. Rentgenoloģiski nav novērojamas kariesa pazīmes., Ievērojams zoba audu zudums un/vai rentgenoloģiski kariesa pazīmes redzamas …	Veidotu kavitāti, izņemot tikai kariozos audus, atjaunotu ar restaurāciju + pārējās fisūras slēgtu ar silantu	Aplicētu fluorīdu laku	Sniegtu palīdzību tikai akūtos gadījumos	Neizmantotu	Liekas, ka izmantotu	Neizmantotu	Maz ticams, ka izmantotu	Noteikti izmantotu	Neizmantotu	Liekas, ka izmantotu	Maz ticams, ka izmantotu	Liekas, ka izmantotu	Liekas, ka izmantotu	Sniegtu plānveida palīdzību	Neizmantotu	Noteikti izmantotu	Liekas, ka izmantotu	Neizmantotu	Liekas, ka izmantotu	Noteikti izmantotu	Neizmantotu	Liekas, ka izmantotu	Noteikti izmantotu	Noteikti izmantotu	Liekas, ka izmantotu	Noteikti izmantotu	Jā	1	Jā	9	3	3	2	1	1	1	1	0	3	Jā	3
9/21/2020 18:40:50	Sieviete	1983	Nē		Ārstēju gan pieaugušos, gan bērnus	Izgaismojums ārējā dentīna trešdaļā, Izgaismojums vidējā dentīna trešdaļā, Izgaismojums iekšējā dentīna trešdaļā	Mērens zoba audu zudums un / vai rentgenoloģiski kariesa pazīmes redzamas līdz ārējai dentīna trešdaļai.Neliels zoba audu zudums ar lūzumu emaljas līmenī vai tās pārkrāsošanos, vai arī pārkrāsotas fisūras ar pelēcīgu/opakainu emalju un/vai kariozo bojajumu emaljas līmenī. Rentgenoloģiski nav novērojamas kariesa pazīmes., Ievērojams zoba audu zudums un/vai rentgenoloģiski kariesa pazīmes redzamas …	Veidotu kavitāti, izņemot tikai kariozos audus, atjaunotu ar restaurāciju	Aplicētu silantu	Sniegtu palīdzību tikai akūtos gadījumos	Neizmantotu	Liekas, ka izmantotu	Neizmantotu	Liekas, ka izmantotu	Liekas, ka izmantotu	Neizmantotu	Liekas, ka izmantotu	Maz ticams, ka izmantotu	Liekas, ka izmantotu	Neizmantotu	Sniegtu plānveida palīdzību	Neizmantotu	Maz ticams, ka izmantotu	Liekas, ka izmantotu	Maz ticams, ka izmantotu	Liekas, ka izmantotu	Liekas, ka izmantotu	Neizmantotu	Liekas, ka izmantotu	Maz ticams, ka izmantotu	Maz ticams, ka izmantotu	Maz ticams, ka izmantotu	Neizmantotu	Jā	1	Jā	8	2	3	2	1	1	1	1	0	3	Jā	3
9/21/2020 18:42:14	Sieviete	1983	Nē		Ārstēju gan pieaugušos, gan bērnus	Izgaismojums ārējā dentīna trešdaļā, Izgaismojums vidējā dentīna trešdaļā, Izgaismojums iekšējā dentīna trešdaļā	Ievērojams zoba audu zudums un / vai rentgenoloģiski kariesa pazīmes redzamas līdz iekšējai dentīna trešdaļai.	Aplicētu silantu	Aplicētu silantu	Sniegtu palīdzību tikai akūtos gadījumos	Noteikti izmantotu	Noteikti izmantotu	Noteikti izmantotu	Noteikti izmantotu	Noteikti izmantotu	Liekas, ka izmantotu	Noteikti izmantotu	Noteikti izmantotu	Noteikti izmantotu	Liekas, ka izmantotu	Sniegtu plānveida palīdzību	Liekas, ka izmantotu	Neizmantotu	Noteikti izmantotu	Noteikti izmantotu	Noteikti izmantotu	Noteikti izmantotu	Noteikti izmantotu	Neizmantotu	Liekas, ka izmantotu	Liekas, ka izmantotu	Liekas, ka izmantotu	Liekas, ka izmantotu	Jā	1	Nē	4	2	0	1	1	1	0	0	0	1	Jā	1
9/21/2020 18:43:45	Sieviete	1992	Nē		Ārstēju gan pieaugušos, gan bērnus	Izgaismojums vidējā dentīna trešdaļā, Izgaismojums iekšējā dentīna trešdaļā	Mērens zoba audu zudums un / vai rentgenoloģiski kariesa pazīmes redzamas līdz ārējai dentīna trešdaļai.Neliels zoba audu zudums ar lūzumu emaljas līmenī vai tās pārkrāsošanos, vai arī pārkrāsotas fisūras ar pelēcīgu/opakainu emalju un/vai kariozo bojajumu emaljas līmenī. Rentgenoloģiski nav novērojamas kariesa pazīmes., Ievērojams zoba audu zudums un/vai rentgenoloģiski kariesa pazīmes redzamas …	Veidotu kavitāti, izņemot tikai kariozos audus, atjaunotu ar restaurāciju + pārējās fisūras slēgtu ar silantu	Aplicētu fluorīdu laku	Sniegtu palīdzību tikai akūtos gadījumos	Neizmantotu	Liekas, ka izmantotu	Maz ticams, ka izmantotu	Liekas, ka izmantotu	Liekas, ka izmantotu	Neizmantotu	Liekas, ka izmantotu	Maz ticams, ka izmantotu	Liekas, ka izmantotu	Liekas, ka izmantotu	Sniegtu palīdzību tikai akūtos gadījumos	Neizmantotu	Maz ticams, ka izmantotu	Liekas, ka izmantotu	Liekas, ka izmantotu	Liekas, ka izmantotu	Liekas, ka izmantotu	Neizmantotu	Maz ticams, ka izmantotu	Liekas, ka izmantotu	Maz ticams, ka izmantotu	Liekas, ka izmantotu	Liekas, ka izmantotu	Jā	1	Jā	7	1	3	2	1	0	1	1	0	2	Jā	3
9/21/2020 18:45:10	Vīrietis	2005	Nē		Mazus bērnus ārstēju reti (retāk kā reizi nedēļā)	Izgaismojums līdz emaljas-dentīna robežai, Izgaismojums ārējā dentīna trešdaļā, Izgaismojums vidējā dentīna trešdaļā, Izgaismojums iekšējā dentīna trešdaļā	Mērens zoba audu zudums un / vai rentgenoloģiski kariesa pazīmes redzamas līdz ārējai dentīna trešdaļai.Neliels zoba audu zudums ar lūzumu emaljas līmenī vai tās pārkrāsošanos, vai arī pārkrāsotas fisūras ar pelēcīgu/opakainu emalju un/vai kariozo bojajumu emaljas līmenī. Rentgenoloģiski nav novērojamas kariesa pazīmes., Ievērojams zoba audu zudums un/vai rentgenoloģiski kariesa pazīmes redzamas …	Aplicētu fluorīdu laku	Aplicētu fluorīdu laku	Sniegtu palīdzību tikai akūtos gadījumos	Liekas, ka izmantotu	Noteikti izmantotu	Noteikti izmantotu	Liekas, ka izmantotu	Noteikti izmantotu	Liekas, ka izmantotu	Noteikti izmantotu	Liekas, ka izmantotu	Noteikti izmantotu	Noteikti izmantotu	Sniegtu plānveida palīdzību	Liekas, ka izmantotu	Liekas, ka izmantotu	Noteikti izmantotu	Maz ticams, ka izmantotu	Noteikti izmantotu	Noteikti izmantotu	Maz ticams, ka izmantotu	Liekas, ka izmantotu	Noteikti izmantotu	Maz ticams, ka izmantotu	Noteikti izmantotu	Noteikti izmantotu	Jā	1	Jā	8	3	3	1	1	1	1	0	0	2	Jā	3
9/21/2020 18:46:52	Sieviete	2006	Nē		Ārstēju gan pieaugušos, gan bērnus	Izgaismojums ārējā dentīna trešdaļā, Izgaismojums vidējā dentīna trešdaļā, Izgaismojums iekšējā dentīna trešdaļā	Ievērojams zoba audu zudums un/vai rentgenoloģiski kariesa pazīmes redzamas līdz vidējai dentīna trešdaļai., Ievērojams zoba audu zudums un / vai rentgenoloģiski kariesa pazīmes redzamas līdz iekšējai dentīna trešdaļai.	Neveiktu nekādu ārstēšanu	Neveiktu nekādu ārstēšanu	Sniegtu palīdzību tikai akūtos gadījumos	Noteikti izmantotu	Neizmantotu	Liekas, ka izmantotu	Liekas, ka izmantotu	Liekas, ka izmantotu	Noteikti izmantotu	Neizmantotu	Noteikti izmantotu	Liekas, ka izmantotu	Liekas, ka izmantotu	Sniegtu plānveida palīdzību	Noteikti izmantotu	Noteikti izmantotu	Neizmantotu	Liekas, ka izmantotu	Liekas, ka izmantotu	Liekas, ka izmantotu	Noteikti izmantotu	Noteikti izmantotu	Neizmantotu	Noteikti izmantotu	Liekas, ka izmantotu	Liekas, ka izmantotu	Jā	1	Nē	3	2	1	0	0	1	0	0	0	1	Jā	1
9/21/2020 18:51:25	Sieviete	1990	Nē		Ārstēju gan pieaugušos, gan bērnus	Izgaismojums ārējā dentīna trešdaļā, Izgaismojums vidējā dentīna trešdaļā, Izgaismojums iekšējā dentīna trešdaļā	Ievērojams zoba audu zudums un/vai rentgenoloģiski kariesa pazīmes redzamas līdz vidējai dentīna trešdaļai., Ievērojams zoba audu zudums un / vai rentgenoloģiski kariesa pazīmes redzamas līdz iekšējai dentīna trešdaļai.	Neveiktu nekādu ārstēšanu	Neveiktu nekādu ārstēšanu	Sniegtu palīdzību tikai akūtos gadījumos	Noteikti izmantotu	Neizmantotu	Liekas, ka izmantotu	Liekas, ka izmantotu	Liekas, ka izmantotu	Noteikti izmantotu	Neizmantotu	Noteikti izmantotu	Liekas, ka izmantotu	Liekas, ka izmantotu	NA	Noteikti izmantotu	Noteikti izmantotu	Neizmantotu	Liekas, ka izmantotu	Liekas, ka izmantotu	Liekas, ka izmantotu	Noteikti izmantotu	Noteikti izmantotu	Neizmantotu	Noteikti izmantotu	Liekas, ka izmantotu	Liekas, ka izmantotu	NA	1	Nē	3	2	1	0	0	1	0	0	0	1	Jā	1
9/21/2020 18:52:32	Sieviete	1996	Nē		Pieņemu tikai pieaugušos vai bērnus ar pastāvīgu sakodienu	Izgaismojums līdz emaljas-dentīna robežai, Izgaismojums ārējā dentīna trešdaļā, Izgaismojums vidējā dentīna trešdaļā, Izgaismojums iekšējā dentīna trešdaļā	Ievērojams zoba audu zudums un/vai rentgenoloģiski kariesa pazīmes redzamas līdz vidējai dentīna trešdaļai., Ievērojams zoba audu zudums un / vai rentgenoloģiski kariesa pazīmes redzamas līdz iekšējai dentīna trešdaļai.	Veidotu kavitāti, izņemot tikai kariozos audus, atjaunotu ar restaurāciju + pārējās fisūras slēgtu ar silantu	Neveiktu nekādu ārstēšanu	Sniegtu palīdzību tikai akūtos gadījumos	Neizmantotu	Neizmantotu	Neizmantotu	Neizmantotu	Neizmantotu	Liekas, ka izmantotu	Liekas, ka izmantotu	Liekas, ka izmantotu	Liekas, ka izmantotu	Liekas, ka izmantotu	Sniegtu palīdzību tikai akūtos gadījumos	Neizmantotu	Neizmantotu	Neizmantotu	Neizmantotu	Neizmantotu	Neizmantotu	Liekas, ka izmantotu	Liekas, ka izmantotu	Liekas, ka izmantotu	Liekas, ka izmantotu	Liekas, ka izmantotu	Liekas, ka izmantotu	NA	1	Jā	6	3	1	2	0	1	0	1	0	2	Jā	1
9/21/2020 18:54:33	Sieviete	2003	Jā	Bērnu zobārsts	Ārstēju gan pieaugušos, gan bērnus	Izgaismojums vidējā dentīna trešdaļā, Izgaismojums iekšējā dentīna trešdaļā	Ievērojams zoba audu zudums un/vai rentgenoloģiski kariesa pazīmes redzamas līdz vidējai dentīna trešdaļai., Ievērojams zoba audu zudums un / vai rentgenoloģiski kariesa pazīmes redzamas līdz iekšējai dentīna trešdaļai.	Veidotu kavitāti, izņemot tikai kariozos audus, atjaunotu ar restaurāciju	Veidotu kavitāti, izņemot tikai kariozos audus, atjaunotu ar restaurāciju	Sniegtu palīdzību tikai akūtos gadījumos	Liekas, ka izmantotu	Liekas, ka izmantotu	Neizmantotu	Liekas, ka izmantotu	Noteikti izmantotu	Liekas, ka izmantotu	Liekas, ka izmantotu	Neizmantotu	Liekas, ka izmantotu	Noteikti izmantotu	Sniegtu plānveida palīdzību	Liekas, ka izmantotu	Liekas, ka izmantotu	Maz ticams, ka izmantotu	Neizmantotu	Liekas, ka izmantotu	Liekas, ka izmantotu	Liekas, ka izmantotu	Neizmantotu	Liekas, ka izmantotu	Maz ticams, ka izmantotu	Liekas, ka izmantotu	Liekas, ka izmantotu	Jā	1	Jā	6	1	1	2	2	0	0	1	1	2	Jā	1
9/21/2020 18:55:58	Sieviete	1976	Nē		Mazus bērnus ārstēju reti (retāk kā reizi nedēļā)	Izgaismojums līdz emaljas-dentīna robežai, Izgaismojums ārējā dentīna trešdaļā, Izgaismojums vidējā dentīna trešdaļā, Izgaismojums iekšējā dentīna trešdaļā	Mērens zoba audu zudums un / vai rentgenoloģiski kariesa pazīmes redzamas līdz ārējai dentīna trešdaļai.Neliels zoba audu zudums ar lūzumu emaljas līmenī vai tās pārkrāsošanos, vai arī pārkrāsotas fisūras ar pelēcīgu/opakainu emalju un/vai kariozo bojajumu emaljas līmenī. Rentgenoloģiski nav novērojamas kariesa pazīmes., Ievērojams zoba audu zudums un/vai rentgenoloģiski kariesa pazīmes redzamas …	Veidotu kavitāti, izņemot tikai kariozos audus, atjaunotu ar restaurāciju	Veidotu kavitāti, izņemot tikai kariozos audus, atjaunotu ar restaurāciju	Sniegtu palīdzību tikai akūtos gadījumos	Neizmantotu	Liekas, ka izmantotu	Neizmantotu	Liekas, ka izmantotu	Liekas, ka izmantotu	Neizmantotu	Liekas, ka izmantotu	Neizmantotu	Neizmantotu	Maz ticams, ka izmantotu	Sniegtu plānveida palīdzību	Maz ticams, ka izmantotu	Neizmantotu	Liekas, ka izmantotu	Neizmantotu	Liekas, ka izmantotu	Maz ticams, ka izmantotu	Neizmantotu	Neizmantotu	Liekas, ka izmantotu	Maz ticams, ka izmantotu	Neizmantotu	Maz ticams, ka izmantotu	Jā	1	Jā	10	3	3	2	2	1	1	1	1	4	Jā	3
9/21/2020 18:57:19	Vīrietis	1987	Nē		Pieņemu tikai pieaugušos vai bērnus ar pastāvīgu sakodienu	Izgaismojums vidējā dentīna trešdaļā, Izgaismojums iekšējā dentīna trešdaļā	Ievērojams zoba audu zudums un/vai rentgenoloģiski kariesa pazīmes redzamas līdz vidējai dentīna trešdaļai., Ievērojams zoba audu zudums un / vai rentgenoloģiski kariesa pazīmes redzamas līdz iekšējai dentīna trešdaļai.	Veidotu kavitāti, izņemot tikai kariozos audus, atjaunotu ar restaurāciju	Neveiktu nekādu ārstēšanu	Sniegtu palīdzību tikai akūtos gadījumos	Neizmantotu	Neizmantotu	Neizmantotu	Liekas, ka izmantotu	Liekas, ka izmantotu	Neizmantotu	Neizmantotu	Neizmantotu	Liekas, ka izmantotu	Noteikti izmantotu	Sniegtu palīdzību tikai akūtos gadījumos	Neizmantotu	Neizmantotu	Maz ticams, ka izmantotu	Neizmantotu	Liekas, ka izmantotu	Noteikti izmantotu	Neizmantotu	Neizmantotu	Maz ticams, ka izmantotu	Maz ticams, ka izmantotu	Liekas, ka izmantotu	Noteikti izmantotu	Jā	1	Nē	4	1	1	2	0	0	0	1	0	1	Jā	1
9/21/2020 19:00:57	Sieviete	1985	Nē		Ārstēju gan pieaugušos, gan bērnus	Izgaismojums ārējā dentīna trešdaļā, Izgaismojums vidējā dentīna trešdaļā, Izgaismojums iekšējā dentīna trešdaļā	Mērens zoba audu zudums un / vai rentgenoloģiski kariesa pazīmes redzamas līdz ārējai dentīna trešdaļai.Neliels zoba audu zudums ar lūzumu emaljas līmenī vai tās pārkrāsošanos, vai arī pārkrāsotas fisūras ar pelēcīgu/opakainu emalju un/vai kariozo bojajumu emaljas līmenī. Rentgenoloģiski nav novērojamas kariesa pazīmes., Ievērojams zoba audu zudums un/vai rentgenoloģiski kariesa pazīmes redzamas …	Veidotu kavitāti, izņemot tikai kariozos audus, atjaunotu ar restaurāciju + pārējās fisūras slēgtu ar silantu	Aplicētu silantu	Sniegtu palīdzību tikai akūtos gadījumos	Maz ticams, ka izmantotu	Noteikti izmantotu	Neizmantotu	Maz ticams, ka izmantotu	Maz ticams, ka izmantotu	Neizmantotu	Noteikti izmantotu	Liekas, ka izmantotu	Liekas, ka izmantotu	Maz ticams, ka izmantotu	Sniegtu palīdzību tikai akūtos gadījumos	Neizmantotu	Neizmantotu	Noteikti izmantotu	Neizmantotu	Liekas, ka izmantotu	Liekas, ka izmantotu	Neizmantotu	Neizmantotu	Noteikti izmantotu	Liekas, ka izmantotu	Liekas, ka izmantotu	Maz ticams, ka izmantotu	Nē	1	Jā	8	2	3	2	1	1	1	1	0	3	Jā	3
9/21/2020 19:02:09	Sieviete	1987	Nē		Ārstēju gan pieaugušos, gan bērnus	Izgaismojums vidējā dentīna trešdaļā, Izgaismojums iekšējā dentīna trešdaļā	Ievērojams zoba audu zudums un/vai rentgenoloģiski kariesa pazīmes redzamas līdz vidējai dentīna trešdaļai., Ievērojams zoba audu zudums un / vai rentgenoloģiski kariesa pazīmes redzamas līdz iekšējai dentīna trešdaļai.	Veidotu kavitāti, izņemot tikai kariozos audus, atjaunotu ar restaurāciju + pārējās fisūras slēgtu ar silantu	Veidotu kavitāti, izņemot tikai kariozos audus, atjaunotu ar restaurāciju	Sniegtu palīdzību tikai akūtos gadījumos	Maz ticams, ka izmantotu	Liekas, ka izmantotu	Neizmantotu	Liekas, ka izmantotu	Noteikti izmantotu	Neizmantotu	Liekas, ka izmantotu	Maz ticams, ka izmantotu	Maz ticams, ka izmantotu	Noteikti izmantotu	Sniegtu palīdzību tikai akūtos gadījumos	Maz ticams, ka izmantotu	Neizmantotu	Liekas, ka izmantotu	Liekas, ka izmantotu	Liekas, ka izmantotu	Noteikti izmantotu	Neizmantotu	Neizmantotu	Liekas, ka izmantotu	Neizmantotu	Liekas, ka izmantotu	Noteikti izmantotu	Jā	1	Jā	6	1	1	2	2	0	0	1	1	2	Jā	1
9/21/2020 19:03:29	Sieviete	1987	Nē		Ārstēju gan pieaugušos, gan bērnus	Izgaismojums ārējā dentīna trešdaļā, Izgaismojums vidējā dentīna trešdaļā, Izgaismojums iekšējā dentīna trešdaļā	Ievērojams zoba audu zudums un/vai rentgenoloģiski kariesa pazīmes redzamas līdz vidējai dentīna trešdaļai., Ievērojams zoba audu zudums un / vai rentgenoloģiski kariesa pazīmes redzamas līdz iekšējai dentīna trešdaļai.	Veidotu kavitāti, iekļaujot visas fisūras, atjaunotu ar restaurāciju	Veidotu kavitāti, izņemot tikai kariozos audus, atjaunotu ar restaurāciju + pārējās fisūras slēgtu ar silantu	Sniegtu palīdzību tikai akūtos gadījumos	Liekas, ka izmantotu	Liekas, ka izmantotu	Neizmantotu	Liekas, ka izmantotu	Noteikti izmantotu	Neizmantotu	Liekas, ka izmantotu	Noteikti izmantotu	Liekas, ka izmantotu	Noteikti izmantotu	Sniegtu palīdzību tikai akūtos gadījumos	Neizmantotu	Maz ticams, ka izmantotu	Liekas, ka izmantotu	Neizmantotu	Liekas, ka izmantotu	Noteikti izmantotu	Neizmantotu	Neizmantotu	Maz ticams, ka izmantotu	Liekas, ka izmantotu	Liekas, ka izmantotu	Noteikti izmantotu	Jā	1	Jā	7	2	1	2	2	1	0	1	1	3	Jā	1
9/21/2020 19:07:01	Sieviete	1986	Nē		Mazus bērnus ārstēju reti (retāk kā reizi nedēļā)	Izgaismojums iekšējā emaljas daļā	Neliels zoba audu zudums ar lūzumu emaljas līmenī vai tās pārkrāsošanos, vai arī pārkrāsotas fisūras ar pelēcīgu/opakainu emalju un/vai kariozo bojajumu emaljas līmenī. Rentgenoloģiski nav novērojamas kariesa pazīmes.	Veidotu kavitāti, izņemot tikai kariozos audus, atjaunotu ar restaurāciju + pārējās fisūras slēgtu ar silantu	Veidotu kavitāti, izņemot tikai kariozos audus, atjaunotu ar restaurāciju	NA	NA	NA	NA	NA	NA	NA	NA	NA	NA	NA	Sniegtu palīdzību tikai akūtos gadījumos	NA	NA	Liekas, ka izmantotu	NA	NA	NA	NA	NA	Liekas, ka izmantotu	NA	NA	NA	Jā	1	Jā	11	4	3	2	2	1	1	1	1	4	Jā	3
9/21/2020 19:08:36	Sieviete	1990	Nē		Mazus bērnus ārstēju reti (retāk kā reizi nedēļā)	Izgaismojums līdz emaljas-dentīna robežai, Izgaismojums ārējā dentīna trešdaļā, Izgaismojums vidējā dentīna trešdaļā, Izgaismojums iekšējā dentīna trešdaļā	Ievērojams zoba audu zudums un/vai rentgenoloģiski kariesa pazīmes redzamas līdz vidējai dentīna trešdaļai., Ievērojams zoba audu zudums un / vai rentgenoloģiski kariesa pazīmes redzamas līdz iekšējai dentīna trešdaļai.	Veidotu kavitāti, izņemot tikai kariozos audus, atjaunotu ar restaurāciju	Veidotu kavitāti, izņemot tikai kariozos audus, atjaunotu ar restaurāciju	Sniegtu palīdzību tikai akūtos gadījumos	Neizmantotu	Noteikti izmantotu	Liekas, ka izmantotu	Noteikti izmantotu	Noteikti izmantotu	Neizmantotu	Liekas, ka izmantotu	Liekas, ka izmantotu	Noteikti izmantotu	Noteikti izmantotu	NA	Neizmantotu	NA	Noteikti izmantotu	Liekas, ka izmantotu	Noteikti izmantotu	Noteikti izmantotu	Neizmantotu	Liekas, ka izmantotu	Liekas, ka izmantotu	Liekas, ka izmantotu	Liekas, ka izmantotu	Noteikti izmantotu	Jā	1	Jā	8	3	1	2	2	1	0	1	1	3	Jā	1
9/21/2020 19:10:20	Sieviete	1994	Jā	Periodontologs	Pieņemu tikai pieaugušos vai bērnus ar pastāvīgu sakodienu	Izgaismojums līdz emaljas-dentīna robežai, Izgaismojums ārējā dentīna trešdaļā, Izgaismojums vidējā dentīna trešdaļā, Izgaismojums iekšējā dentīna trešdaļā	Ievērojams zoba audu zudums un/vai rentgenoloģiski kariesa pazīmes redzamas līdz vidējai dentīna trešdaļai., Ievērojams zoba audu zudums un / vai rentgenoloģiski kariesa pazīmes redzamas līdz iekšējai dentīna trešdaļai.	Aplicētu fluorīdu laku	Neveiktu nekādu ārstēšanu	NA	NA	NA	NA	NA	NA	NA	NA	NA	NA	NA	Sniegtu palīdzību tikai akūtos gadījumos	Neizmantotu	Maz ticams, ka izmantotu	Liekas, ka izmantotu	NA	Noteikti izmantotu	Noteikti izmantotu	Neizmantotu	Maz ticams, ka izmantotu	Maz ticams, ka izmantotu	Liekas, ka izmantotu	Neizmantotu	Noteikti izmantotu	Jā	1	Jā	5	3	1	1	0	1	0	0	0	1	Jā	1
9/21/2020 19:12:52	Sieviete	2000	Nē		Ārstēju gan pieaugušos, gan bērnus	Izgaismojums vidējā dentīna trešdaļā, Izgaismojums iekšējā dentīna trešdaļā	Ievērojams zoba audu zudums un/vai rentgenoloģiski kariesa pazīmes redzamas līdz vidējai dentīna trešdaļai., Ievērojams zoba audu zudums un / vai rentgenoloģiski kariesa pazīmes redzamas līdz iekšējai dentīna trešdaļai.	Veidotu kavitāti, izņemot tikai kariozos audus, atjaunotu ar restaurāciju	Aplicētu fluorīdu laku	Sniegtu palīdzību tikai akūtos gadījumos	Noteikti izmantotu	Noteikti izmantotu	Noteikti izmantotu	Noteikti izmantotu	Noteikti izmantotu	Noteikti izmantotu	Noteikti izmantotu	Liekas, ka izmantotu	Noteikti izmantotu	Noteikti izmantotu	Sniegtu palīdzību tikai akūtos gadījumos	Noteikti izmantotu	Neizmantotu	Noteikti izmantotu	Noteikti izmantotu	Noteikti izmantotu	Noteikti izmantotu	Noteikti izmantotu	Neizmantotu	Neizmantotu	Neizmantotu	Neizmantotu	Neizmantotu	Jā	1	Jā	5	1	1	2	1	0	0	1	0	1	Jā	1
9/21/2020 19:14:12	Sieviete	2001	Nē		Ārstēju gan pieaugušos, gan bērnus	Izgaismojums ārējā dentīna trešdaļā	Ievērojams zoba audu zudums un/vai rentgenoloģiski kariesa pazīmes redzamas līdz vidējai dentīna trešdaļai.	Veidotu kavitāti, izņemot tikai kariozos audus, atjaunotu ar restaurāciju	Neveiktu nekādu ārstēšanu	Sniegtu plānveida palīdzību	Neizmantotu	Liekas, ka izmantotu	Neizmantotu	Neizmantotu	Liekas, ka izmantotu	Neizmantotu	Liekas, ka izmantotu	Maz ticams, ka izmantotu	Maz ticams, ka izmantotu	Liekas, ka izmantotu	Sniegtu plānveida palīdzību	Neizmantotu	Maz ticams, ka izmantotu	Liekas, ka izmantotu	Neizmantotu	Liekas, ka izmantotu	Liekas, ka izmantotu	Neizmantotu	Liekas, ka izmantotu	Liekas, ka izmantotu	Maz ticams, ka izmantotu	Maz ticams, ka izmantotu	Liekas, ka izmantotu	Jā	1	Jā	5	2	1	2	0	1	0	1	0	2	Jā	1
9/21/2020 19:15:34	Sieviete	1993	Nē		Ārstēju gan pieaugušos, gan bērnus	Izgaismojums iekšējā emaljas daļā	Mērens zoba audu zudums un / vai rentgenoloģiski kariesa pazīmes redzamas līdz ārējai dentīna trešdaļai.Neliels zoba audu zudums ar lūzumu emaljas līmenī vai tās pārkrāsošanos, vai arī pārkrāsotas fisūras ar pelēcīgu/opakainu emalju un/vai kariozo bojajumu emaljas līmenī. Rentgenoloģiski nav novērojamas kariesa pazīmes.	Veidotu kavitāti, izņemot tikai kariozos audus, atjaunotu ar restaurāciju + pārējās fisūras slēgtu ar silantu	Aplicētu fluorīdu laku	Sniegtu palīdzību tikai akūtos gadījumos	Neizmantotu	Liekas, ka izmantotu	Neizmantotu	Neizmantotu	Liekas, ka izmantotu	Neizmantotu	Liekas, ka izmantotu	Noteikti izmantotu	Maz ticams, ka izmantotu	Noteikti izmantotu	Sniegtu palīdzību tikai akūtos gadījumos	Maz ticams, ka izmantotu	Maz ticams, ka izmantotu	Liekas, ka izmantotu	NA	Noteikti izmantotu	Noteikti izmantotu	Neizmantotu	Maz ticams, ka izmantotu	Liekas, ka izmantotu	Liekas, ka izmantotu	Noteikti izmantotu	Noteikti izmantotu	Jā	1	Jā	10	4	3	2	1	1	1	1	0	3	Jā	3
9/21/2020 19:16:52	Sieviete	1999	Nē		Ārstēju gan pieaugušos, gan bērnus	Izgaismojums vidējā dentīna trešdaļā, Izgaismojums iekšējā dentīna trešdaļā	Ievērojams zoba audu zudums un/vai rentgenoloģiski kariesa pazīmes redzamas līdz vidējai dentīna trešdaļai., Ievērojams zoba audu zudums un / vai rentgenoloģiski kariesa pazīmes redzamas līdz iekšējai dentīna trešdaļai.	Veidotu kavitāti, izņemot tikai kariozos audus, atjaunotu ar restaurāciju + pārējās fisūras slēgtu ar silantu	Aplicētu fluorīdu laku	Sniegtu palīdzību tikai akūtos gadījumos	Neizmantotu	Noteikti izmantotu	Liekas, ka izmantotu	Liekas, ka izmantotu	Maz ticams, ka izmantotu	Neizmantotu	Noteikti izmantotu	Liekas, ka izmantotu	Maz ticams, ka izmantotu	Maz ticams, ka izmantotu	Sniegtu palīdzību tikai akūtos gadījumos	Neizmantotu	Maz ticams, ka izmantotu	Noteikti izmantotu	Maz ticams, ka izmantotu	Liekas, ka izmantotu	Liekas, ka izmantotu	Neizmantotu	Maz ticams, ka izmantotu	Noteikti izmantotu	Maz ticams, ka izmantotu	Liekas, ka izmantotu	Maz ticams, ka izmantotu	Jā	1	Jā	5	1	1	2	1	0	0	1	0	1	Jā	1
9/21/2020 19:18:16	Sieviete	1989	Nē		Ārstēju gan pieaugušos, gan bērnus	Izgaismojums līdz emaljas-dentīna robežai, Izgaismojums ārējā dentīna trešdaļā, Izgaismojums vidējā dentīna trešdaļā, Izgaismojums iekšējā dentīna trešdaļā	Mērens zoba audu zudums un / vai rentgenoloģiski kariesa pazīmes redzamas līdz ārējai dentīna trešdaļai.Neliels zoba audu zudums ar lūzumu emaljas līmenī vai tās pārkrāsošanos, vai arī pārkrāsotas fisūras ar pelēcīgu/opakainu emalju un/vai kariozo bojajumu emaljas līmenī. Rentgenoloģiski nav novērojamas kariesa pazīmes., Ievērojams zoba audu zudums un/vai rentgenoloģiski kariesa pazīmes redzamas …	Veidotu kavitāti, izņemot tikai kariozos audus, atjaunotu ar restaurāciju + pārējās fisūras slēgtu ar silantu	Aplicētu silantu	Sniegtu plānveida palīdzību	Maz ticams, ka izmantotu	Liekas, ka izmantotu	NA	Liekas, ka izmantotu	Liekas, ka izmantotu	Neizmantotu	Liekas, ka izmantotu	Liekas, ka izmantotu	Liekas, ka izmantotu	Liekas, ka izmantotu	Sniegtu plānveida palīdzību	Maz ticams, ka izmantotu	Maz ticams, ka izmantotu	Liekas, ka izmantotu	NA	Liekas, ka izmantotu	Liekas, ka izmantotu	Neizmantotu	Neizmantotu	Liekas, ka izmantotu	Liekas, ka izmantotu	Liekas, ka izmantotu	Liekas, ka izmantotu	Jā	1	Jā	9	3	3	2	1	1	1	1	0	3	Jā	3
9/21/2020 19:19:42	Sieviete	2003	Nē		Ārstēju gan pieaugušos, gan bērnus	Izgaismojums ārējā dentīna trešdaļā, Izgaismojums vidējā dentīna trešdaļā, Izgaismojums iekšējā dentīna trešdaļā	Mērens zoba audu zudums un / vai rentgenoloģiski kariesa pazīmes redzamas līdz ārējai dentīna trešdaļai.Neliels zoba audu zudums ar lūzumu emaljas līmenī vai tās pārkrāsošanos, vai arī pārkrāsotas fisūras ar pelēcīgu/opakainu emalju un/vai kariozo bojajumu emaljas līmenī. Rentgenoloģiski nav novērojamas kariesa pazīmes., Ievērojams zoba audu zudums un/vai rentgenoloģiski kariesa pazīmes redzamas …	Veidotu kavitāti, izņemot tikai kariozos audus, atjaunotu ar restaurāciju	Aplicētu fluorīdu laku	Sniegtu palīdzību tikai akūtos gadījumos	Neizmantotu	Noteikti izmantotu	Neizmantotu	Noteikti izmantotu	Noteikti izmantotu	Neizmantotu	Maz ticams, ka izmantotu	Maz ticams, ka izmantotu	Liekas, ka izmantotu	Liekas, ka izmantotu	Sniegtu plānveida palīdzību	Neizmantotu	Liekas, ka izmantotu	Liekas, ka izmantotu	Neizmantotu	Liekas, ka izmantotu	Noteikti izmantotu	Neizmantotu	Liekas, ka izmantotu	Liekas, ka izmantotu	Neizmantotu	Liekas, ka izmantotu	Liekas, ka izmantotu	Jā	1	Jā	8	2	3	2	1	1	1	1	0	3	Jā	3
9/21/2020 19:21:19	Sieviete	1998	Nē		Ārstēju gan pieaugušos, gan bērnus	Izgaismojums ārējā dentīna trešdaļā, Izgaismojums vidējā dentīna trešdaļā, Izgaismojums iekšējā dentīna trešdaļā	Ievērojams zoba audu zudums un/vai rentgenoloģiski kariesa pazīmes redzamas līdz vidējai dentīna trešdaļai., Ievērojams zoba audu zudums un / vai rentgenoloģiski kariesa pazīmes redzamas līdz iekšējai dentīna trešdaļai.	Neveiktu nekādu ārstēšanu	Veidotu kavitāti, izņemot tikai kariozos audus, atjaunotu ar restaurāciju	Sniegtu plānveida palīdzību	Maz ticams, ka izmantotu	Noteikti izmantotu	Neizmantotu	Liekas, ka izmantotu	Liekas, ka izmantotu	Neizmantotu	Liekas, ka izmantotu	Maz ticams, ka izmantotu	Liekas, ka izmantotu	Liekas, ka izmantotu	Sniegtu plānveida palīdzību	Neizmantotu	NA	Noteikti izmantotu	Neizmantotu	Liekas, ka izmantotu	Noteikti izmantotu	Neizmantotu	NA	Liekas, ka izmantotu	Maz ticams, ka izmantotu	Noteikti izmantotu	Noteikti izmantotu	Jā	1	Jā	5	2	1	0	2	1	0	0	1	2	Jā	1
9/21/2020 19:22:57	Sieviete	1980	Jā	Bērnu zobārsts	Mazus bērnus ārstēju reti (retāk kā reizi nedēļā)	Izgaismojums līdz emaljas-dentīna robežai	Ievērojams zoba audu zudums un / vai rentgenoloģiski kariesa pazīmes redzamas līdz iekšējai dentīna trešdaļai.	Veidotu kavitāti, izņemot tikai kariozos audus, atjaunotu ar restaurāciju	Veidotu kavitāti, iekļaujot visas fisūras, atjaunotu ar restaurāciju	Sniegtu palīdzību tikai akūtos gadījumos	Neizmantotu	Liekas, ka izmantotu	Neizmantotu	Neizmantotu	Neizmantotu	Neizmantotu	Liekas, ka izmantotu	Neizmantotu	Neizmantotu	Neizmantotu	Sniegtu palīdzību tikai akūtos gadījumos	Neizmantotu	Neizmantotu	Liekas, ka izmantotu	Neizmantotu	Neizmantotu	Neizmantotu	Neizmantotu	Neizmantotu	Liekas, ka izmantotu	Neizmantotu	Neizmantotu	Neizmantotu	Jā	1	Jā	7	3	0	2	2	1	0	1	1	3	Jā	1
9/21/2020 19:24:11	Sieviete	1994	Nē		Pieņemu tikai pieaugušos vai bērnus ar pastāvīgu sakodienu	Izgaismojums līdz emaljas-dentīna robežai, Izgaismojums ārējā dentīna trešdaļā, Izgaismojums vidējā dentīna trešdaļā, Izgaismojums iekšējā dentīna trešdaļā	Ievērojams zoba audu zudums un/vai rentgenoloģiski kariesa pazīmes redzamas līdz vidējai dentīna trešdaļai., Ievērojams zoba audu zudums un / vai rentgenoloģiski kariesa pazīmes redzamas līdz iekšējai dentīna trešdaļai.	Aplicētu silantu	Aplicētu fluorīdu laku	Sniegtu palīdzību tikai akūtos gadījumos	Maz ticams, ka izmantotu	Liekas, ka izmantotu	Maz ticams, ka izmantotu	Liekas, ka izmantotu	Maz ticams, ka izmantotu	Neizmantotu	Liekas, ka izmantotu	Maz ticams, ka izmantotu	Maz ticams, ka izmantotu	Maz ticams, ka izmantotu	Sniegtu plānveida palīdzību	Maz ticams, ka izmantotu	Neizmantotu	Liekas, ka izmantotu	Maz ticams, ka izmantotu	Maz ticams, ka izmantotu	Neizmantotu	Neizmantotu	Neizmantotu	Liekas, ka izmantotu	Maz ticams, ka izmantotu	Maz ticams, ka izmantotu	Neizmantotu	Jā	1	Jā	6	3	1	1	1	1	0	0	0	1	Jā	1
9/21/2020 19:25:46	Sieviete	1997	Nē		Ārstēju gan pieaugušos, gan bērnus	Izgaismojums vidējā dentīna trešdaļā, Izgaismojums iekšējā dentīna trešdaļā	Ievērojams zoba audu zudums un/vai rentgenoloģiski kariesa pazīmes redzamas līdz vidējai dentīna trešdaļai., Ievērojams zoba audu zudums un / vai rentgenoloģiski kariesa pazīmes redzamas līdz iekšējai dentīna trešdaļai.	Aplicētu fluorīdu laku	Aplicētu fluorīdu laku	Sniegtu plānveida palīdzību	Neizmantotu	Noteikti izmantotu	Neizmantotu	Liekas, ka izmantotu	Noteikti izmantotu	Neizmantotu	Liekas, ka izmantotu	Liekas, ka izmantotu	Noteikti izmantotu	Noteikti izmantotu	Sniegtu plānveida palīdzību	Neizmantotu	Noteikti izmantotu	Liekas, ka izmantotu	Neizmantotu	Liekas, ka izmantotu	Noteikti izmantotu	Neizmantotu	Noteikti izmantotu	Maz ticams, ka izmantotu	Liekas, ka izmantotu	Liekas, ka izmantotu	Noteikti izmantotu	Jā	1	Nē	4	1	1	1	1	0	0	0	0	0	Nē	1
9/21/2020 19:28:05	Sieviete	1991	Nē		Ārstēju gan pieaugušos, gan bērnus	Izgaismojums ārējā dentīna trešdaļā, Izgaismojums vidējā dentīna trešdaļā, Izgaismojums iekšējā dentīna trešdaļā	Mērens zoba audu zudums un / vai rentgenoloģiski kariesa pazīmes redzamas līdz ārējai dentīna trešdaļai.Neliels zoba audu zudums ar lūzumu emaljas līmenī vai tās pārkrāsošanos, vai arī pārkrāsotas fisūras ar pelēcīgu/opakainu emalju un/vai kariozo bojajumu emaljas līmenī. Rentgenoloģiski nav novērojamas kariesa pazīmes., Ievērojams zoba audu zudums un/vai rentgenoloģiski kariesa pazīmes redzamas …	Veidotu kavitāti, izņemot tikai kariozos audus, atjaunotu ar restaurāciju + pārējās fisūras slēgtu ar silantu	Aplicētu silantu	Sniegtu palīdzību tikai akūtos gadījumos	Neizmantotu	Noteikti izmantotu	NA	Liekas, ka izmantotu	Liekas, ka izmantotu	Maz ticams, ka izmantotu	Liekas, ka izmantotu	NA	NA	NA	Sniegtu plānveida palīdzību	Noteikti izmantotu	NA	NA	NA	Noteikti izmantotu	Noteikti izmantotu	NA	NA	NA	NA	NA	NA	NA	1	Jā	8	2	3	2	1	1	1	1	0	3	Jā	3
9/21/2020 19:29:28	Sieviete	1977	Nē		Ārstēju gan pieaugušos, gan bērnus	Izgaismojums līdz emaljas-dentīna robežai	Mērens zoba audu zudums un / vai rentgenoloģiski kariesa pazīmes redzamas līdz ārējai dentīna trešdaļai.Neliels zoba audu zudums ar lūzumu emaljas līmenī vai tās pārkrāsošanos, vai arī pārkrāsotas fisūras ar pelēcīgu/opakainu emalju un/vai kariozo bojajumu emaljas līmenī. Rentgenoloģiski nav novērojamas kariesa pazīmes.	Veidotu kavitāti, izņemot tikai kariozos audus, atjaunotu ar restaurāciju	Veidotu kavitāti, izņemot tikai kariozos audus, atjaunotu ar restaurāciju	NA	Noteikti izmantotu	Liekas, ka izmantotu	Neizmantotu	Liekas, ka izmantotu	Noteikti izmantotu	Noteikti izmantotu	NA	Maz ticams, ka izmantotu	Noteikti izmantotu	Maz ticams, ka izmantotu	NA	NA	NA	NA	NA	NA	NA	NA	NA	NA	NA	NA	NA	NA	1	Jā	10	3	3	2	2	1	1	1	1	4	Jā	3
9/21/2020 19:31:44	Sieviete	1980	Nē		Ārstēju gan pieaugušos, gan bērnus	NA	Mērens zoba audu zudums un / vai rentgenoloģiski kariesa pazīmes redzamas līdz ārējai dentīna trešdaļai.Neliels zoba audu zudums ar lūzumu emaljas līmenī vai tās pārkrāsošanos, vai arī pārkrāsotas fisūras ar pelēcīgu/opakainu emalju un/vai kariozo bojajumu emaljas līmenī. Rentgenoloģiski nav novērojamas kariesa pazīmes., Ievērojams zoba audu zudums un/vai rentgenoloģiski kariesa pazīmes redzamas …	NA	Aplicētu fluorīdu laku	NA	NA	NA	NA	NA	NA	NA	Noteikti izmantotu	Noteikti izmantotu	Noteikti izmantotu	Noteikti izmantotu	NA	NA	NA	NA	NA	NA	NA	NA	NA	Noteikti izmantotu	Noteikti izmantotu	Noteikti izmantotu	Noteikti izmantotu	Jā	1	Jā	8	3	3	1	1	1	1	0	0	2	Jā	3
9/21/2020 19:32:59	Sieviete	1994	Nē		Ārstēju gan pieaugušos, gan bērnus	Izgaismojums līdz emaljas-dentīna robežai, Izgaismojums ārējā dentīna trešdaļā, Izgaismojums vidējā dentīna trešdaļā, Izgaismojums iekšējā dentīna trešdaļā	Ievērojams zoba audu zudums un/vai rentgenoloģiski kariesa pazīmes redzamas līdz vidējai dentīna trešdaļai., Ievērojams zoba audu zudums un / vai rentgenoloģiski kariesa pazīmes redzamas līdz iekšējai dentīna trešdaļai.	Neveiktu nekādu ārstēšanu	Neveiktu nekādu ārstēšanu	Sniegtu palīdzību tikai akūtos gadījumos	Maz ticams, ka izmantotu	Liekas, ka izmantotu	Neizmantotu	Neizmantotu	Neizmantotu	Neizmantotu	NA	Liekas, ka izmantotu	Maz ticams, ka izmantotu	Maz ticams, ka izmantotu	Sniegtu palīdzību tikai akūtos gadījumos	Maz ticams, ka izmantotu	Liekas, ka izmantotu	Liekas, ka izmantotu	Neizmantotu	Neizmantotu	Neizmantotu	Neizmantotu	Liekas, ka izmantotu	Liekas, ka izmantotu	Neizmantotu	Neizmantotu	Neizmantotu	Jā	1	Nē	4	3	1	0	0	1	0	0	0	1	Jā	1
9/21/2020 19:37:02	Sieviete	1992	Nē		Ārstēju gan pieaugušos, gan bērnus	Izgaismojums līdz emaljas-dentīna robežai, Izgaismojums ārējā dentīna trešdaļā	Ievērojams zoba audu zudums un/vai rentgenoloģiski kariesa pazīmes redzamas līdz vidējai dentīna trešdaļai., Ievērojams zoba audu zudums un / vai rentgenoloģiski kariesa pazīmes redzamas līdz iekšējai dentīna trešdaļai.	Veidotu kavitāti, izņemot tikai kariozos audus, atjaunotu ar restaurāciju	Veidotu kavitāti, izņemot tikai kariozos audus, atjaunotu ar restaurāciju	Sniegtu palīdzību tikai akūtos gadījumos	Neizmantotu	Liekas, ka izmantotu	NA	Maz ticams, ka izmantotu	Maz ticams, ka izmantotu	Neizmantotu	Liekas, ka izmantotu	Neizmantotu	Liekas, ka izmantotu	Liekas, ka izmantotu	Sniegtu palīdzību tikai akūtos gadījumos	Noteikti izmantotu	Neizmantotu	Noteikti izmantotu	NA	Noteikti izmantotu	Noteikti izmantotu	Noteikti izmantotu	Neizmantotu	Noteikti izmantotu	Neizmantotu	Liekas, ka izmantotu	Liekas, ka izmantotu	Jā	1	Jā	8	3	1	2	2	1	0	1	1	3	Jā	1
9/21/2020 19:38:18	Sieviete	2014	Nē		Ārstēju gan pieaugušos, gan bērnus	Izgaismojums vidējā dentīna trešdaļā, Izgaismojums iekšējā dentīna trešdaļā	Ievērojams zoba audu zudums un/vai rentgenoloģiski kariesa pazīmes redzamas līdz vidējai dentīna trešdaļai., Ievērojams zoba audu zudums un / vai rentgenoloģiski kariesa pazīmes redzamas līdz iekšējai dentīna trešdaļai.	Veidotu kavitāti, izņemot tikai kariozos audus, atjaunotu ar restaurāciju	Neveiktu nekādu ārstēšanu	Nesniegtu pakalpojumus vispār	Neizmantotu	Maz ticams, ka izmantotu	Neizmantotu	Liekas, ka izmantotu	Liekas, ka izmantotu	Neizmantotu	Neizmantotu	Neizmantotu	Liekas, ka izmantotu	Liekas, ka izmantotu	Nesniegtu pakalpojumus vispār	Neizmantotu	Noteikti izmantotu	Maz ticams, ka izmantotu	Maz ticams, ka izmantotu	Liekas, ka izmantotu	Liekas, ka izmantotu	Neizmantotu	Noteikti izmantotu	Maz ticams, ka izmantotu	Maz ticams, ka izmantotu	Liekas, ka izmantotu	Liekas, ka izmantotu	Jā	1	Nē	4	1	1	2	0	0	0	1	0	1	Jā	1
9/21/2020 19:39:40	Sieviete	1994	Nē		Pieņemu tikai pieaugušos vai bērnus ar pastāvīgu sakodienu	Izgaismojums līdz emaljas-dentīna robežai	Ievērojams zoba audu zudums un/vai rentgenoloģiski kariesa pazīmes redzamas līdz vidējai dentīna trešdaļai.	Veidotu kavitāti, izņemot tikai kariozos audus, atjaunotu ar restaurāciju	Neveiktu nekādu ārstēšanu	Sniegtu palīdzību tikai akūtos gadījumos	Maz ticams, ka izmantotu	Liekas, ka izmantotu	Neizmantotu	Maz ticams, ka izmantotu	Liekas, ka izmantotu	Maz ticams, ka izmantotu	Noteikti izmantotu	Neizmantotu	Maz ticams, ka izmantotu	Maz ticams, ka izmantotu	Sniegtu palīdzību tikai akūtos gadījumos	Neizmantotu	Neizmantotu	Liekas, ka izmantotu	Neizmantotu	Maz ticams, ka izmantotu	Maz ticams, ka izmantotu	Neizmantotu	Neizmantotu	Liekas, ka izmantotu	Neizmantotu	Maz ticams, ka izmantotu	Liekas, ka izmantotu	NA	1	Jā	6	3	1	2	0	1	0	1	0	2	Jā	1
9/21/2020 19:40:50	Sieviete	1989	Nē		Pieņemu tikai pieaugušos vai bērnus ar pastāvīgu sakodienu	Izgaismojums līdz emaljas-dentīna robežai, Izgaismojums ārējā dentīna trešdaļā, Izgaismojums vidējā dentīna trešdaļā, Izgaismojums iekšējā dentīna trešdaļā	Mērens zoba audu zudums un / vai rentgenoloģiski kariesa pazīmes redzamas līdz ārējai dentīna trešdaļai.Neliels zoba audu zudums ar lūzumu emaljas līmenī vai tās pārkrāsošanos, vai arī pārkrāsotas fisūras ar pelēcīgu/opakainu emalju un/vai kariozo bojajumu emaljas līmenī. Rentgenoloģiski nav novērojamas kariesa pazīmes., Ievērojams zoba audu zudums un/vai rentgenoloģiski kariesa pazīmes redzamas …	Neveiktu nekādu ārstēšanu	Neveiktu nekādu ārstēšanu	Sniegtu palīdzību tikai akūtos gadījumos	Neizmantotu	Maz ticams, ka izmantotu	Neizmantotu	Noteikti izmantotu	Noteikti izmantotu	Neizmantotu	Maz ticams, ka izmantotu	Neizmantotu	Noteikti izmantotu	Noteikti izmantotu	Sniegtu palīdzību tikai akūtos gadījumos	Neizmantotu	Neizmantotu	Maz ticams, ka izmantotu	Neizmantotu	Noteikti izmantotu	Noteikti izmantotu	Neizmantotu	Maz ticams, ka izmantotu	Neizmantotu	Neizmantotu	Noteikti izmantotu	Noteikti izmantotu	Jā	1	Jā	6	3	3	0	0	1	1	0	0	2	Jā	3
9/21/2020 19:41:59	Sieviete	2011	Nē		Pieņemu tikai pieaugušos vai bērnus ar pastāvīgu sakodienu	Izgaismojums līdz emaljas-dentīna robežai, Izgaismojums ārējā dentīna trešdaļā, Izgaismojums vidējā dentīna trešdaļā, Izgaismojums iekšējā dentīna trešdaļā	Mērens zoba audu zudums un / vai rentgenoloģiski kariesa pazīmes redzamas līdz ārējai dentīna trešdaļai.Neliels zoba audu zudums ar lūzumu emaljas līmenī vai tās pārkrāsošanos, vai arī pārkrāsotas fisūras ar pelēcīgu/opakainu emalju un/vai kariozo bojajumu emaljas līmenī. Rentgenoloģiski nav novērojamas kariesa pazīmes., Ievērojams zoba audu zudums un/vai rentgenoloģiski kariesa pazīmes redzamas …	Neveiktu nekādu ārstēšanu	Neveiktu nekādu ārstēšanu	Sniegtu palīdzību tikai akūtos gadījumos	Neizmantotu	Maz ticams, ka izmantotu	Neizmantotu	Maz ticams, ka izmantotu	Noteikti izmantotu	Neizmantotu	Maz ticams, ka izmantotu	Neizmantotu	Neizmantotu	Neizmantotu	Nesniegtu pakalpojumus vispār	Neizmantotu	Liekas, ka izmantotu	Neizmantotu	Neizmantotu	Neizmantotu	Maz ticams, ka izmantotu	Neizmantotu	Noteikti izmantotu	Neizmantotu	Neizmantotu	Neizmantotu	Neizmantotu	Jā	1	Jā	6	3	3	0	0	1	1	0	0	2	Jā	3
9/21/2020 19:43:15	Sieviete	1990	Nē		Pieņemu tikai pieaugušos vai bērnus ar pastāvīgu sakodienu	Izgaismojums līdz emaljas-dentīna robežai, Izgaismojums ārējā dentīna trešdaļā, Izgaismojums vidējā dentīna trešdaļā, Izgaismojums iekšējā dentīna trešdaļā	Ievērojams zoba audu zudums un/vai rentgenoloģiski kariesa pazīmes redzamas līdz vidējai dentīna trešdaļai., Ievērojams zoba audu zudums un / vai rentgenoloģiski kariesa pazīmes redzamas līdz iekšējai dentīna trešdaļai.	Veidotu kavitāti, izņemot tikai kariozos audus, atjaunotu ar restaurāciju	Veidotu kavitāti, izņemot tikai kariozos audus, atjaunotu ar restaurāciju	Sniegtu palīdzību tikai akūtos gadījumos	Neizmantotu	Liekas, ka izmantotu	Neizmantotu	Maz ticams, ka izmantotu	Maz ticams, ka izmantotu	Neizmantotu	Maz ticams, ka izmantotu	NA	Maz ticams, ka izmantotu	Neizmantotu	Sniegtu palīdzību tikai akūtos gadījumos	Neizmantotu	Neizmantotu	Liekas, ka izmantotu	Neizmantotu	Neizmantotu	Neizmantotu	Neizmantotu	Neizmantotu	Liekas, ka izmantotu	Neizmantotu	Neizmantotu	Neizmantotu	Jā	1	Jā	8	3	1	2	2	1	0	1	1	3	Jā	1
9/21/2020 19:44:40	Sieviete	1990	Nē		Mazus bērnus ārstēju reti (retāk kā reizi nedēļā)	Izgaismojums līdz emaljas-dentīna robežai, Izgaismojums ārējā dentīna trešdaļā, Izgaismojums vidējā dentīna trešdaļā, Izgaismojums iekšējā dentīna trešdaļā	Mērens zoba audu zudums un / vai rentgenoloģiski kariesa pazīmes redzamas līdz ārējai dentīna trešdaļai.Neliels zoba audu zudums ar lūzumu emaljas līmenī vai tās pārkrāsošanos, vai arī pārkrāsotas fisūras ar pelēcīgu/opakainu emalju un/vai kariozo bojajumu emaljas līmenī. Rentgenoloģiski nav novērojamas kariesa pazīmes., Ievērojams zoba audu zudums un/vai rentgenoloģiski kariesa pazīmes redzamas …	Neveiktu nekādu ārstēšanu	Veidotu kavitāti, izņemot tikai kariozos audus, atjaunotu ar restaurāciju + pārējās fisūras slēgtu ar silantu	Sniegtu palīdzību tikai akūtos gadījumos	NA	Noteikti izmantotu	NA	Noteikti izmantotu	NA	NA	Noteikti izmantotu	NA	Liekas, ka izmantotu	NA	Sniegtu palīdzību tikai akūtos gadījumos	NA	NA	Noteikti izmantotu	NA	Liekas, ka izmantotu	NA	NA	NA	Noteikti izmantotu	NA	NA	NA	Jā	1	Jā	8	3	3	0	2	1	1	0	1	3	Jā	3
9/21/2020 19:46:02	Sieviete	1996	Nē		Ārstēju gan pieaugušos, gan bērnus	Izgaismojums līdz emaljas-dentīna robežai, Izgaismojums ārējā dentīna trešdaļā, Izgaismojums vidējā dentīna trešdaļā, Izgaismojums iekšējā dentīna trešdaļā	Mērens zoba audu zudums un / vai rentgenoloģiski kariesa pazīmes redzamas līdz ārējai dentīna trešdaļai.Neliels zoba audu zudums ar lūzumu emaljas līmenī vai tās pārkrāsošanos, vai arī pārkrāsotas fisūras ar pelēcīgu/opakainu emalju un/vai kariozo bojajumu emaljas līmenī. Rentgenoloģiski nav novērojamas kariesa pazīmes., Ievērojams zoba audu zudums un/vai rentgenoloģiski kariesa pazīmes redzamas …	Veidotu kavitāti, izņemot tikai kariozos audus, atjaunotu ar restaurāciju + pārējās fisūras slēgtu ar silantu	Neveiktu nekādu ārstēšanu	Sniegtu palīdzību tikai akūtos gadījumos	NA	Noteikti izmantotu	Liekas, ka izmantotu	NA	Liekas, ka izmantotu	NA	Noteikti izmantotu	NA	NA	Noteikti izmantotu	Sniegtu plānveida palīdzību	NA	NA	Noteikti izmantotu	Liekas, ka izmantotu	NA	Liekas, ka izmantotu	NA	NA	Noteikti izmantotu	NA	NA	Noteikti izmantotu	Jā	1	Jā	8	3	3	2	0	1	1	1	0	3	Jā	3
9/21/2020 19:47:12	Sieviete	2018	Nē		Pieņemu tikai pieaugušos vai bērnus ar pastāvīgu sakodienu	Izgaismojums līdz emaljas-dentīna robežai	Mērens zoba audu zudums un / vai rentgenoloģiski kariesa pazīmes redzamas līdz ārējai dentīna trešdaļai.Neliels zoba audu zudums ar lūzumu emaljas līmenī vai tās pārkrāsošanos, vai arī pārkrāsotas fisūras ar pelēcīgu/opakainu emalju un/vai kariozo bojajumu emaljas līmenī. Rentgenoloģiski nav novērojamas kariesa pazīmes.	Veidotu kavitāti, izņemot tikai kariozos audus, atjaunotu ar restaurāciju	Aplicētu fluorīdu laku	Sniegtu palīdzību tikai akūtos gadījumos	Neizmantotu	Noteikti izmantotu	Maz ticams, ka izmantotu	Liekas, ka izmantotu	Liekas, ka izmantotu	Neizmantotu	Noteikti izmantotu	Noteikti izmantotu	Liekas, ka izmantotu	Maz ticams, ka izmantotu	Sniegtu plānveida palīdzību	Neizmantotu	Maz ticams, ka izmantotu	Noteikti izmantotu	Maz ticams, ka izmantotu	Liekas, ka izmantotu	Liekas, ka izmantotu	Neizmantotu	Neizmantotu	Noteikti izmantotu	Liekas, ka izmantotu	Liekas, ka izmantotu	Maz ticams, ka izmantotu	Jā	1	Jā	9	3	3	2	1	1	1	1	0	3	Jā	3
9/21/2020 19:49:06	Sieviete	1993	Nē		Ārstēju gan pieaugušos, gan bērnus	Izgaismojums ārējā dentīna trešdaļā	Mērens zoba audu zudums un / vai rentgenoloģiski kariesa pazīmes redzamas līdz ārējai dentīna trešdaļai.Neliels zoba audu zudums ar lūzumu emaljas līmenī vai tās pārkrāsošanos, vai arī pārkrāsotas fisūras ar pelēcīgu/opakainu emalju un/vai kariozo bojajumu emaljas līmenī. Rentgenoloģiski nav novērojamas kariesa pazīmes.	Neveiktu nekādu ārstēšanu	Veidotu kavitāti, izņemot tikai kariozos audus, atjaunotu ar restaurāciju	Sniegtu palīdzību tikai akūtos gadījumos	Noteikti izmantotu	Noteikti izmantotu	Noteikti izmantotu	Noteikti izmantotu	Noteikti izmantotu	Maz ticams, ka izmantotu	Liekas, ka izmantotu	NA	Noteikti izmantotu	Noteikti izmantotu	Sniegtu plānveida palīdzību	NA	Liekas, ka izmantotu	Liekas, ka izmantotu	Noteikti izmantotu	Noteikti izmantotu	Noteikti izmantotu	Neizmantotu	Liekas, ka izmantotu	Liekas, ka izmantotu	Noteikti izmantotu	Noteikti izmantotu	Noteikti izmantotu	Jā	1	Jā	7	2	3	0	2	1	1	0	1	3	Jā	3
9/21/2020 19:54:13	Sieviete	1980	Nē		Pieņemu tikai pieaugušos vai bērnus ar pastāvīgu sakodienu	Izgaismojums iekšējā emaljas daļā, Izgaismojums līdz emaljas-dentīna robežai, Izgaismojums ārējā dentīna trešdaļā	Mērens zoba audu zudums un / vai rentgenoloģiski kariesa pazīmes redzamas līdz ārējai dentīna trešdaļai.Neliels zoba audu zudums ar lūzumu emaljas līmenī vai tās pārkrāsošanos, vai arī pārkrāsotas fisūras ar pelēcīgu/opakainu emalju un/vai kariozo bojajumu emaljas līmenī. Rentgenoloģiski nav novērojamas kariesa pazīmes., Ievērojams zoba audu zudums un/vai rentgenoloģiski kariesa pazīmes redzamas …	Veidotu kavitāti, izņemot tikai kariozos audus, atjaunotu ar restaurāciju	Aplicētu fluorīdu laku	Sniegtu plānveida palīdzību	Neizmantotu	Maz ticams, ka izmantotu	Neizmantotu	Liekas, ka izmantotu	Noteikti izmantotu	Neizmantotu	Liekas, ka izmantotu	Liekas, ka izmantotu	Liekas, ka izmantotu	Noteikti izmantotu	NA	NA	NA	NA	NA	NA	NA	NA	NA	NA	NA	NA	NA	NA	1	Jā	10	4	3	2	1	1	1	1	0	3	Jā	3
9/21/2020 20:11:42	Sieviete	2018	Nē		Ārstēju gan pieaugušos, gan bērnus	Izgaismojums vidējā dentīna trešdaļā, Izgaismojums iekšējā dentīna trešdaļā	Ievērojams zoba audu zudums un/vai rentgenoloģiski kariesa pazīmes redzamas līdz vidējai dentīna trešdaļai., Ievērojams zoba audu zudums un / vai rentgenoloģiski kariesa pazīmes redzamas līdz iekšējai dentīna trešdaļai.	Aplicētu silantu	Aplicētu silantu	Sniegtu plānveida palīdzību	Neizmantotu	Noteikti izmantotu	Liekas, ka izmantotu	Maz ticams, ka izmantotu	Liekas, ka izmantotu	Neizmantotu	Liekas, ka izmantotu	Liekas, ka izmantotu	Liekas, ka izmantotu	Liekas, ka izmantotu	Sniegtu plānveida palīdzību	Neizmantotu	Maz ticams, ka izmantotu	Noteikti izmantotu	Liekas, ka izmantotu	Liekas, ka izmantotu	Liekas, ka izmantotu	Neizmantotu	Maz ticams, ka izmantotu	Noteikti izmantotu	Noteikti izmantotu	Noteikti izmantotu	Noteikti izmantotu	Jā	1	Nē	4	1	1	1	1	0	0	0	0	0	Nē	1
9/21/2020 20:14:11	Sieviete	2005	Nē		Pieņemu tikai pieaugušos vai bērnus ar pastāvīgu sakodienu	Izgaismojums līdz emaljas-dentīna robežai, Izgaismojums ārējā dentīna trešdaļā, Izgaismojums vidējā dentīna trešdaļā, Izgaismojums iekšējā dentīna trešdaļā	Ievērojams zoba audu zudums un/vai rentgenoloģiski kariesa pazīmes redzamas līdz vidējai dentīna trešdaļai., Ievērojams zoba audu zudums un / vai rentgenoloģiski kariesa pazīmes redzamas līdz iekšējai dentīna trešdaļai.	Veidotu kavitāti, izņemot tikai kariozos audus, atjaunotu ar restaurāciju	NA	Sniegtu palīdzību tikai akūtos gadījumos	Neizmantotu	Noteikti izmantotu	Neizmantotu	Liekas, ka izmantotu	Maz ticams, ka izmantotu	Neizmantotu	Noteikti izmantotu	Maz ticams, ka izmantotu	Noteikti izmantotu	Liekas, ka izmantotu	Sniegtu plānveida palīdzību	Neizmantotu	Neizmantotu	Noteikti izmantotu	Maz ticams, ka izmantotu	Liekas, ka izmantotu	Noteikti izmantotu	Neizmantotu	Neizmantotu	Noteikti izmantotu	Maz ticams, ka izmantotu	Liekas, ka izmantotu	Liekas, ka izmantotu	Jā	1	Jā	8	3	1	2	2	1	0	1	1	3	Jā	1
9/21/2020 20:15:27	Sieviete	2018	Nē		Ārstēju gan pieaugušos, gan bērnus	Izgaismojums ārējā dentīna trešdaļā, Izgaismojums vidējā dentīna trešdaļā, Izgaismojums iekšējā dentīna trešdaļā	Ievērojams zoba audu zudums un/vai rentgenoloģiski kariesa pazīmes redzamas līdz vidējai dentīna trešdaļai., Ievērojams zoba audu zudums un / vai rentgenoloģiski kariesa pazīmes redzamas līdz iekšējai dentīna trešdaļai.	Veidotu kavitāti, izņemot tikai kariozos audus, atjaunotu ar restaurāciju	Aplicētu fluorīdu laku	Sniegtu palīdzību tikai akūtos gadījumos	Maz ticams, ka izmantotu	Noteikti izmantotu	Noteikti izmantotu	Liekas, ka izmantotu	Liekas, ka izmantotu	Neizmantotu	Noteikti izmantotu	Maz ticams, ka izmantotu	Liekas, ka izmantotu	Noteikti izmantotu	Sniegtu palīdzību tikai akūtos gadījumos	Maz ticams, ka izmantotu	Maz ticams, ka izmantotu	Noteikti izmantotu	Noteikti izmantotu	Liekas, ka izmantotu	Liekas, ka izmantotu	Neizmantotu	Neizmantotu	Noteikti izmantotu	Liekas, ka izmantotu	Liekas, ka izmantotu	Liekas, ka izmantotu	Jā	1	Jā	6	2	1	2	1	1	0	1	0	2	Jā	1
9/21/2020 20:16:42	Vīrietis	1978	Nē		Mazus bērnus ārstēju reti (retāk kā reizi nedēļā)	Izgaismojums ārējā dentīna trešdaļā, Izgaismojums vidējā dentīna trešdaļā, Izgaismojums iekšējā dentīna trešdaļā	Ievērojams zoba audu zudums un/vai rentgenoloģiski kariesa pazīmes redzamas līdz vidējai dentīna trešdaļai., Ievērojams zoba audu zudums un / vai rentgenoloģiski kariesa pazīmes redzamas līdz iekšējai dentīna trešdaļai.	Aplicētu fluorīdu laku	Aplicētu fluorīdu laku	Sniegtu plānveida palīdzību	Neizmantotu	Liekas, ka izmantotu	NA	Liekas, ka izmantotu	Liekas, ka izmantotu	Neizmantotu	Liekas, ka izmantotu	Neizmantotu	Liekas, ka izmantotu	Liekas, ka izmantotu	Sniegtu plānveida palīdzību	Neizmantotu	Neizmantotu	Liekas, ka izmantotu	NA	Liekas, ka izmantotu	Liekas, ka izmantotu	Neizmantotu	Neizmantotu	Liekas, ka izmantotu	Neizmantotu	Liekas, ka izmantotu	Liekas, ka izmantotu	Jā	1	Jā	5	2	1	1	1	1	0	0	0	1	Jā	1
9/21/2020 20:18:27	Sieviete	1988	Nē		Ārstēju gan pieaugušos, gan bērnus	Izgaismojums iekšējā emaljas daļā, Izgaismojums līdz emaljas-dentīna robežai, Izgaismojums ārējā dentīna trešdaļā, Izgaismojums vidējā dentīna trešdaļā, Izgaismojums iekšējā dentīna trešdaļā	Neliels zoba audu zudums ar lūzumu emaljas līmenī vai tās pārkrāsošanos, vai arī pārkrāsotas fisūras ar pelēcīgu/opakainu emalju un/vai kariozo bojajumu emaljas līmenī. Rentgenoloģiski nav novērojamas kariesa pazīmes., Mērens zoba audu zudums un / vai rentgenoloģiski kariesa pazīmes redzamas līdz ārējai dentīna trešdaļai.Neliels zoba audu zudums ar lūzumu emaljas līmenī vai tās pārkrāsošanos, vai…	Veidotu kavitāti, izņemot tikai kariozos audus, atjaunotu ar restaurāciju + pārējās fisūras slēgtu ar silantu	Veidotu kavitāti, izņemot tikai kariozos audus, atjaunotu ar restaurāciju	Sniegtu palīdzību tikai akūtos gadījumos	Neizmantotu	Liekas, ka izmantotu	Maz ticams, ka izmantotu	Liekas, ka izmantotu	Liekas, ka izmantotu	Neizmantotu	Liekas, ka izmantotu	Maz ticams, ka izmantotu	Maz ticams, ka izmantotu	Maz ticams, ka izmantotu	Sniegtu palīdzību tikai akūtos gadījumos	Neizmantotu	Neizmantotu	Liekas, ka izmantotu	Maz ticams, ka izmantotu	Maz ticams, ka izmantotu	Liekas, ka izmantotu	Neizmantotu	Neizmantotu	Liekas, ka izmantotu	Maz ticams, ka izmantotu	Maz ticams, ka izmantotu	Liekas, ka izmantotu	Jā	1	Jā	11	4	3	2	2	1	1	1	1	4	Jā	3
9/21/2020 20:20:06	Vīrietis	1985	Jā	Zobu protēzists	Pieņemu tikai pieaugušos vai bērnus ar pastāvīgu sakodienu	Izgaismojums ārējā dentīna trešdaļā	Mērens zoba audu zudums un / vai rentgenoloģiski kariesa pazīmes redzamas līdz ārējai dentīna trešdaļai.Neliels zoba audu zudums ar lūzumu emaljas līmenī vai tās pārkrāsošanos, vai arī pārkrāsotas fisūras ar pelēcīgu/opakainu emalju un/vai kariozo bojajumu emaljas līmenī. Rentgenoloģiski nav novērojamas kariesa pazīmes.	Veidotu kavitāti, izņemot tikai kariozos audus, atjaunotu ar restaurāciju + pārējās fisūras slēgtu ar silantu	Veidotu kavitāti, izņemot tikai kariozos audus, atjaunotu ar restaurāciju	Sniegtu palīdzību tikai akūtos gadījumos	Maz ticams, ka izmantotu	Noteikti izmantotu	Maz ticams, ka izmantotu	Maz ticams, ka izmantotu	Liekas, ka izmantotu	Maz ticams, ka izmantotu	Liekas, ka izmantotu	Liekas, ka izmantotu	Maz ticams, ka izmantotu	Liekas, ka izmantotu	Sniegtu palīdzību tikai akūtos gadījumos	Liekas, ka izmantotu	Liekas, ka izmantotu	Noteikti izmantotu	NA	Maz ticams, ka izmantotu	Liekas, ka izmantotu	NA	Liekas, ka izmantotu	Noteikti izmantotu	Maz ticams, ka izmantotu	Maz ticams, ka izmantotu	Liekas, ka izmantotu	Jā	1	Jā	9	2	3	2	2	1	1	1	1	4	Jā	3
9/21/2020 20:21:47	Sieviete	1996	Nē		Ārstēju gan pieaugušos, gan bērnus	Izgaismojums vidējā dentīna trešdaļā, Izgaismojums iekšējā dentīna trešdaļā	Ievērojams zoba audu zudums un / vai rentgenoloģiski kariesa pazīmes redzamas līdz iekšējai dentīna trešdaļai.	Veidotu kavitāti, izņemot tikai kariozos audus, atjaunotu ar restaurāciju + pārējās fisūras slēgtu ar silantu	Aplicētu fluorīdu laku	Sniegtu palīdzību tikai akūtos gadījumos	Liekas, ka izmantotu	Noteikti izmantotu	Neizmantotu	Noteikti izmantotu	Noteikti izmantotu	Liekas, ka izmantotu	Noteikti izmantotu	Noteikti izmantotu	Noteikti izmantotu	Noteikti izmantotu	Sniegtu plānveida palīdzību	Liekas, ka izmantotu	Liekas, ka izmantotu	Noteikti izmantotu	Neizmantotu	Noteikti izmantotu	Noteikti izmantotu	Noteikti izmantotu	Liekas, ka izmantotu	Noteikti izmantotu	Noteikti izmantotu	Noteikti izmantotu	Noteikti izmantotu	Jā	1	Nē	4	1	0	2	1	0	0	1	0	1	Jā	1
9/21/2020 20:23:12	Sieviete	2001	Nē		Ārstēju gan pieaugušos, gan bērnus	Izgaismojums ārējā dentīna trešdaļā	Mērens zoba audu zudums un / vai rentgenoloģiski kariesa pazīmes redzamas līdz ārējai dentīna trešdaļai.Neliels zoba audu zudums ar lūzumu emaljas līmenī vai tās pārkrāsošanos, vai arī pārkrāsotas fisūras ar pelēcīgu/opakainu emalju un/vai kariozo bojajumu emaljas līmenī. Rentgenoloģiski nav novērojamas kariesa pazīmes.	Veidotu kavitāti, izņemot tikai kariozos audus, atjaunotu ar restaurāciju	Veidotu kavitāti, izņemot tikai kariozos audus, atjaunotu ar restaurāciju	Sniegtu palīdzību tikai akūtos gadījumos	Neizmantotu	Liekas, ka izmantotu	Neizmantotu	Maz ticams, ka izmantotu	Liekas, ka izmantotu	Neizmantotu	Liekas, ka izmantotu	Neizmantotu	Maz ticams, ka izmantotu	Noteikti izmantotu	Sniegtu palīdzību tikai akūtos gadījumos	Neizmantotu	Liekas, ka izmantotu	NA	Neizmantotu	NA	Liekas, ka izmantotu	Neizmantotu	Neizmantotu	Liekas, ka izmantotu	Neizmantotu	Maz ticams, ka izmantotu	NA	NA	1	Jā	9	2	3	2	2	1	1	1	1	4	Jā	3
9/21/2020 20:24:37	Vīrietis	2020	Nē		Ārstēju gan pieaugušos, gan bērnus	Izgaismojums ārējā dentīna trešdaļā, Izgaismojums vidējā dentīna trešdaļā, Izgaismojums iekšējā dentīna trešdaļā	Ievērojams zoba audu zudums un/vai rentgenoloģiski kariesa pazīmes redzamas līdz vidējai dentīna trešdaļai., Ievērojams zoba audu zudums un / vai rentgenoloģiski kariesa pazīmes redzamas līdz iekšējai dentīna trešdaļai.	Veidotu kavitāti, izņemot tikai kariozos audus, atjaunotu ar restaurāciju + pārējās fisūras slēgtu ar silantu	Aplicētu fluorīdu laku	Sniegtu palīdzību tikai akūtos gadījumos	Neizmantotu	Noteikti izmantotu	Liekas, ka izmantotu	Noteikti izmantotu	Liekas, ka izmantotu	Neizmantotu	Liekas, ka izmantotu	Liekas, ka izmantotu	Liekas, ka izmantotu	Liekas, ka izmantotu	NA	NA	Neizmantotu	Noteikti izmantotu	Liekas, ka izmantotu	Liekas, ka izmantotu	Maz ticams, ka izmantotu	NA	Neizmantotu	Liekas, ka izmantotu	Maz ticams, ka izmantotu	Liekas, ka izmantotu	Liekas, ka izmantotu	Jā	1	Jā	6	2	1	2	1	1	0	1	0	2	Jā	1
9/21/2020 20:26:15	Vīrietis	2005	Nē		Mazus bērnus ārstēju reti (retāk kā reizi nedēļā)	Izgaismojums iekšējā emaljas daļā, Izgaismojums līdz emaljas-dentīna robežai, Izgaismojums ārējā dentīna trešdaļā, Izgaismojums vidējā dentīna trešdaļā, Izgaismojums iekšējā dentīna trešdaļā	Ievērojams zoba audu zudums un/vai rentgenoloģiski kariesa pazīmes redzamas līdz vidējai dentīna trešdaļai., Ievērojams zoba audu zudums un / vai rentgenoloģiski kariesa pazīmes redzamas līdz iekšējai dentīna trešdaļai.	Aplicētu fluorīdu laku	Aplicētu fluorīdu laku	Sniegtu palīdzību tikai akūtos gadījumos	Neizmantotu	Noteikti izmantotu	Maz ticams, ka izmantotu	Liekas, ka izmantotu	Noteikti izmantotu	Maz ticams, ka izmantotu	Noteikti izmantotu	Maz ticams, ka izmantotu	Noteikti izmantotu	Noteikti izmantotu	Sniegtu plānveida palīdzību	Maz ticams, ka izmantotu	Noteikti izmantotu	Noteikti izmantotu	Maz ticams, ka izmantotu	Noteikti izmantotu	Noteikti izmantotu	Maz ticams, ka izmantotu	Noteikti izmantotu	Noteikti izmantotu	Maz ticams, ka izmantotu	Noteikti izmantotu	Noteikti izmantotu	Jā	1	Jā	7	4	1	1	1	1	0	0	0	1	Jā	1
9/21/2020 20:27:48	Vīrietis	1986	Nē		Pieņemu tikai pieaugušos vai bērnus ar pastāvīgu sakodienu	Izgaismojums līdz emaljas-dentīna robežai, Izgaismojums ārējā dentīna trešdaļā, Izgaismojums vidējā dentīna trešdaļā, Izgaismojums iekšējā dentīna trešdaļā	Mērens zoba audu zudums un / vai rentgenoloģiski kariesa pazīmes redzamas līdz ārējai dentīna trešdaļai.Neliels zoba audu zudums ar lūzumu emaljas līmenī vai tās pārkrāsošanos, vai arī pārkrāsotas fisūras ar pelēcīgu/opakainu emalju un/vai kariozo bojajumu emaljas līmenī. Rentgenoloģiski nav novērojamas kariesa pazīmes., Ievērojams zoba audu zudums un/vai rentgenoloģiski kariesa pazīmes redzamas …	Veidotu kavitāti, izņemot tikai kariozos audus, atjaunotu ar restaurāciju + pārējās fisūras slēgtu ar silantu	Veidotu kavitāti, izņemot tikai kariozos audus, atjaunotu ar restaurāciju + pārējās fisūras slēgtu ar silantu	Sniegtu palīdzību tikai akūtos gadījumos	Neizmantotu	Liekas, ka izmantotu	Neizmantotu	Neizmantotu	Neizmantotu	Neizmantotu	Liekas, ka izmantotu	Neizmantotu	Neizmantotu	Neizmantotu	Sniegtu palīdzību tikai akūtos gadījumos	Neizmantotu	Neizmantotu	Noteikti izmantotu	Neizmantotu	Neizmantotu	Neizmantotu	Neizmantotu	Neizmantotu	Noteikti izmantotu	Neizmantotu	Neizmantotu	Neizmantotu	Jā	1	Jā	10	3	3	2	2	1	1	1	1	4	Jā	3
9/21/2020 20:29:02	Sieviete	2006	Nē		Ārstēju gan pieaugušos, gan bērnus	Izgaismojums vidējā dentīna trešdaļā, Izgaismojums iekšējā dentīna trešdaļā	Ievērojams zoba audu zudums un/vai rentgenoloģiski kariesa pazīmes redzamas līdz vidējai dentīna trešdaļai., Ievērojams zoba audu zudums un / vai rentgenoloģiski kariesa pazīmes redzamas līdz iekšējai dentīna trešdaļai.	Veidotu kavitāti, izņemot tikai kariozos audus, atjaunotu ar restaurāciju + pārējās fisūras slēgtu ar silantu	Neveiktu nekādu ārstēšanu	Nesniegtu pakalpojumus vispār	Neizmantotu	Liekas, ka izmantotu	Liekas, ka izmantotu	Liekas, ka izmantotu	Liekas, ka izmantotu	Neizmantotu	Maz ticams, ka izmantotu	Liekas, ka izmantotu	Liekas, ka izmantotu	Liekas, ka izmantotu	Nesniegtu pakalpojumus vispār	Neizmantotu	Neizmantotu	Noteikti izmantotu	Noteikti izmantotu	Noteikti izmantotu	Noteikti izmantotu	Neizmantotu	Neizmantotu	Noteikti izmantotu	Noteikti izmantotu	Noteikti izmantotu	Noteikti izmantotu	Jā	1	Nē	4	1	1	2	0	0	0	1	0	1	Jā	1
9/21/2020 20:30:22	Sieviete	2006	Nē		Mazus bērnus ārstēju reti (retāk kā reizi nedēļā)	Izgaismojums vidējā dentīna trešdaļā, Izgaismojums iekšējā dentīna trešdaļā	Ievērojams zoba audu zudums un/vai rentgenoloģiski kariesa pazīmes redzamas līdz vidējai dentīna trešdaļai., Ievērojams zoba audu zudums un / vai rentgenoloģiski kariesa pazīmes redzamas līdz iekšējai dentīna trešdaļai.	Aplicētu fluorīdu laku	Neveiktu nekādu ārstēšanu	Sniegtu palīdzību tikai akūtos gadījumos	Noteikti izmantotu	Noteikti izmantotu	Neizmantotu	Liekas, ka izmantotu	Noteikti izmantotu	Noteikti izmantotu	Noteikti izmantotu	Maz ticams, ka izmantotu	Liekas, ka izmantotu	Noteikti izmantotu	Sniegtu palīdzību tikai akūtos gadījumos	Noteikti izmantotu	Neizmantotu	Noteikti izmantotu	Neizmantotu	Liekas, ka izmantotu	Noteikti izmantotu	Neizmantotu	Neizmantotu	Noteikti izmantotu	Neizmantotu	Noteikti izmantotu	Noteikti izmantotu	Jā	1	Nē	3	1	1	1	0	0	0	0	0	0	Nē	1
9/21/2020 20:31:59	Sieviete	1980	Nē		Ārstēju gan pieaugušos, gan bērnus	Izgaismojums ārējā dentīna trešdaļā, Izgaismojums vidējā dentīna trešdaļā, Izgaismojums iekšējā dentīna trešdaļā	Ievērojams zoba audu zudums un/vai rentgenoloģiski kariesa pazīmes redzamas līdz vidējai dentīna trešdaļai., Ievērojams zoba audu zudums un / vai rentgenoloģiski kariesa pazīmes redzamas līdz iekšējai dentīna trešdaļai.	Veidotu kavitāti, izņemot tikai kariozos audus, atjaunotu ar restaurāciju + pārējās fisūras slēgtu ar silantu	Veidotu kavitāti, izņemot tikai kariozos audus, atjaunotu ar restaurāciju + pārējās fisūras slēgtu ar silantu	Sniegtu palīdzību tikai akūtos gadījumos	Liekas, ka izmantotu	Noteikti izmantotu	Maz ticams, ka izmantotu	NA	NA	NA	Noteikti izmantotu	Noteikti izmantotu	Liekas, ka izmantotu	Noteikti izmantotu	Sniegtu palīdzību tikai akūtos gadījumos	NA	NA	Noteikti izmantotu	NA	Liekas, ka izmantotu	Noteikti izmantotu	NA	NA	Noteikti izmantotu	NA	NA	Noteikti izmantotu	Jā	1	Jā	7	2	1	2	2	1	0	1	1	3	Jā	1
9/21/2020 20:34:01	Sieviete	1992	Nē		Ārstēju gan pieaugušos, gan bērnus	Izgaismojums vidējā dentīna trešdaļā, Izgaismojums iekšējā dentīna trešdaļā	Ievērojams zoba audu zudums un/vai rentgenoloģiski kariesa pazīmes redzamas līdz vidējai dentīna trešdaļai., Ievērojams zoba audu zudums un / vai rentgenoloģiski kariesa pazīmes redzamas līdz iekšējai dentīna trešdaļai.	Veidotu kavitāti, izņemot tikai kariozos audus, atjaunotu ar restaurāciju	Aplicētu silantu	NA	Neizmantotu	Noteikti izmantotu	NA	Liekas, ka izmantotu	Liekas, ka izmantotu	Neizmantotu	Noteikti izmantotu	Liekas, ka izmantotu	Liekas, ka izmantotu	Liekas, ka izmantotu	NA	Neizmantotu	Neizmantotu	Noteikti izmantotu	Liekas, ka izmantotu	Liekas, ka izmantotu	Liekas, ka izmantotu	Neizmantotu	Neizmantotu	Noteikti izmantotu	Liekas, ka izmantotu	Liekas, ka izmantotu	Liekas, ka izmantotu	Jā	1	Jā	5	1	1	2	1	0	0	1	0	1	Jā	1
9/21/2020 20:35:37	Sieviete	1992	Nē		Ārstēju gan pieaugušos, gan bērnus	Izgaismojums ārējā emaljas daļā, Izgaismojums iekšējā emaljas daļā, Izgaismojums līdz emaljas-dentīna robežai, Izgaismojums ārējā dentīna trešdaļā, Izgaismojums vidējā dentīna trešdaļā, Izgaismojums iekšējā dentīna trešdaļā	Mērens zoba audu zudums un / vai rentgenoloģiski kariesa pazīmes redzamas līdz ārējai dentīna trešdaļai.Neliels zoba audu zudums ar lūzumu emaljas līmenī vai tās pārkrāsošanos, vai arī pārkrāsotas fisūras ar pelēcīgu/opakainu emalju un/vai kariozo bojajumu emaljas līmenī. Rentgenoloģiski nav novērojamas kariesa pazīmes., Ievērojams zoba audu zudums un/vai rentgenoloģiski kariesa pazīmes redzamas …	Veidotu kavitāti, izņemot tikai kariozos audus, atjaunotu ar restaurāciju + pārējās fisūras slēgtu ar silantu	Aplicētu fluorīdu laku	Sniegtu palīdzību tikai akūtos gadījumos	Neizmantotu	Noteikti izmantotu	Neizmantotu	Noteikti izmantotu	Noteikti izmantotu	Neizmantotu	Noteikti izmantotu	Neizmantotu	Maz ticams, ka izmantotu	Maz ticams, ka izmantotu	NA	Neizmantotu	Noteikti izmantotu	Neizmantotu	NA	Noteikti izmantotu	Noteikti izmantotu	Neizmantotu	Noteikti izmantotu	Noteikti izmantotu	Maz ticams, ka izmantotu	Maz ticams, ka izmantotu	Maz ticams, ka izmantotu	Jā	1	Jā	11	5	3	2	1	1	1	1	0	3	Jā	3
9/21/2020 20:37:11	Sieviete	1981	Nē		Ārstēju gan pieaugušos, gan bērnus	Izgaismojums ārējā dentīna trešdaļā, Izgaismojums vidējā dentīna trešdaļā, Izgaismojums iekšējā dentīna trešdaļā	Mērens zoba audu zudums un / vai rentgenoloģiski kariesa pazīmes redzamas līdz ārējai dentīna trešdaļai.Neliels zoba audu zudums ar lūzumu emaljas līmenī vai tās pārkrāsošanos, vai arī pārkrāsotas fisūras ar pelēcīgu/opakainu emalju un/vai kariozo bojajumu emaljas līmenī. Rentgenoloģiski nav novērojamas kariesa pazīmes., Ievērojams zoba audu zudums un/vai rentgenoloģiski kariesa pazīmes redzamas …	Veidotu kavitāti, iekļaujot visas fisūras, atjaunotu ar restaurāciju	Veidotu kavitāti, iekļaujot visas fisūras, atjaunotu ar restaurāciju	Sniegtu palīdzību tikai akūtos gadījumos	Neizmantotu	Liekas, ka izmantotu	Neizmantotu	Liekas, ka izmantotu	Neizmantotu	NA	Noteikti izmantotu	Neizmantotu	Liekas, ka izmantotu	Maz ticams, ka izmantotu	Sniegtu palīdzību tikai akūtos gadījumos	Neizmantotu	Neizmantotu	Noteikti izmantotu	Neizmantotu	Liekas, ka izmantotu	Neizmantotu	Neizmantotu	Neizmantotu	Liekas, ka izmantotu	Neizmantotu	Liekas, ka izmantotu	Neizmantotu	Jā	1	Jā	9	2	3	2	2	1	1	1	1	4	Jā	3
9/21/2020 20:38:27	Vīrietis	2019	Nē		Ārstēju gan pieaugušos, gan bērnus	Izgaismojums vidējā dentīna trešdaļā	Ievērojams zoba audu zudums un/vai rentgenoloģiski kariesa pazīmes redzamas līdz vidējai dentīna trešdaļai.	Veidotu kavitāti, izņemot tikai kariozos audus, atjaunotu ar restaurāciju	Neveiktu nekādu ārstēšanu	Sniegtu plānveida palīdzību	Neizmantotu	Liekas, ka izmantotu	Maz ticams, ka izmantotu	Maz ticams, ka izmantotu	Liekas, ka izmantotu	Neizmantotu	Liekas, ka izmantotu	Liekas, ka izmantotu	Liekas, ka izmantotu	Liekas, ka izmantotu	Sniegtu plānveida palīdzību	Neizmantotu	Maz ticams, ka izmantotu	Liekas, ka izmantotu	Maz ticams, ka izmantotu	Maz ticams, ka izmantotu	Liekas, ka izmantotu	Neizmantotu	Maz ticams, ka izmantotu	Liekas, ka izmantotu	Liekas, ka izmantotu	Liekas, ka izmantotu	Liekas, ka izmantotu	Jā	1	Nē	4	1	1	2	0	0	0	1	0	1	Jā	1
9/21/2020 20:40:00	Sieviete	1984	Nē		Pieņemu tikai pieaugušos vai bērnus ar pastāvīgu sakodienu	Izgaismojums līdz emaljas-dentīna robežai, Izgaismojums ārējā dentīna trešdaļā, Izgaismojums vidējā dentīna trešdaļā, Izgaismojums iekšējā dentīna trešdaļā	Mērens zoba audu zudums un / vai rentgenoloģiski kariesa pazīmes redzamas līdz ārējai dentīna trešdaļai.Neliels zoba audu zudums ar lūzumu emaljas līmenī vai tās pārkrāsošanos, vai arī pārkrāsotas fisūras ar pelēcīgu/opakainu emalju un/vai kariozo bojajumu emaljas līmenī. Rentgenoloģiski nav novērojamas kariesa pazīmes., Ievērojams zoba audu zudums un/vai rentgenoloģiski kariesa pazīmes redzamas …	Veidotu kavitāti, izņemot tikai kariozos audus, atjaunotu ar restaurāciju + pārējās fisūras slēgtu ar silantu	Aplicētu silantu	Sniegtu plānveida palīdzību	Neizmantotu	Liekas, ka izmantotu	NA	Noteikti izmantotu	Noteikti izmantotu	Neizmantotu	Maz ticams, ka izmantotu	Noteikti izmantotu	Noteikti izmantotu	Noteikti izmantotu	Sniegtu plānveida palīdzību	Neizmantotu	Maz ticams, ka izmantotu	Maz ticams, ka izmantotu	Liekas, ka izmantotu	Noteikti izmantotu	Noteikti izmantotu	Neizmantotu	Maz ticams, ka izmantotu	Maz ticams, ka izmantotu	Noteikti izmantotu	Noteikti izmantotu	Noteikti izmantotu	Jā	1	Jā	9	3	3	2	1	1	1	1	0	3	Jā	3
9/21/2020 20:41:30	Vīrietis	1992	Nē		Mazus bērnus ārstēju reti (retāk kā reizi nedēļā)	Izgaismojums ārējā dentīna trešdaļā, Izgaismojums vidējā dentīna trešdaļā, Izgaismojums iekšējā dentīna trešdaļā	Ievērojams zoba audu zudums un/vai rentgenoloģiski kariesa pazīmes redzamas līdz vidējai dentīna trešdaļai., Ievērojams zoba audu zudums un / vai rentgenoloģiski kariesa pazīmes redzamas līdz iekšējai dentīna trešdaļai.	Veidotu kavitāti, izņemot tikai kariozos audus, atjaunotu ar restaurāciju + pārējās fisūras slēgtu ar silantu	Aplicētu silantu	Sniegtu palīdzību tikai akūtos gadījumos	Neizmantotu	Noteikti izmantotu	Neizmantotu	Noteikti izmantotu	Noteikti izmantotu	Neizmantotu	Noteikti izmantotu	Maz ticams, ka izmantotu	Maz ticams, ka izmantotu	Maz ticams, ka izmantotu	Sniegtu palīdzību tikai akūtos gadījumos	Neizmantotu	Noteikti izmantotu	Neizmantotu	Neizmantotu	Noteikti izmantotu	Noteikti izmantotu	Neizmantotu	Noteikti izmantotu	Noteikti izmantotu	Maz ticams, ka izmantotu	Maz ticams, ka izmantotu	Maz ticams, ka izmantotu	Jā	1	Jā	6	2	1	2	1	1	0	1	0	2	Jā	1
9/21/2020 20:45:48	Sieviete	2000	Nē		Ārstēju gan pieaugušos, gan bērnus	Izgaismojums ārējā dentīna trešdaļā, Izgaismojums vidējā dentīna trešdaļā, Izgaismojums iekšējā dentīna trešdaļā	Ievērojams zoba audu zudums un/vai rentgenoloģiski kariesa pazīmes redzamas līdz vidējai dentīna trešdaļai., Ievērojams zoba audu zudums un / vai rentgenoloģiski kariesa pazīmes redzamas līdz iekšējai dentīna trešdaļai.	Veidotu kavitāti, izņemot tikai kariozos audus, atjaunotu ar restaurāciju + pārējās fisūras slēgtu ar silantu	Aplicētu silantu	Sniegtu palīdzību tikai akūtos gadījumos	Neizmantotu	Noteikti izmantotu	Liekas, ka izmantotu	Liekas, ka izmantotu	Maz ticams, ka izmantotu	Maz ticams, ka izmantotu	Noteikti izmantotu	Noteikti izmantotu	Liekas, ka izmantotu	Maz ticams, ka izmantotu	Sniegtu palīdzību tikai akūtos gadījumos	Neizmantotu	Noteikti izmantotu	Noteikti izmantotu	Liekas, ka izmantotu	Liekas, ka izmantotu	Maz ticams, ka izmantotu	Neizmantotu	Noteikti izmantotu	Noteikti izmantotu	Noteikti izmantotu	Liekas, ka izmantotu	Liekas, ka izmantotu	Jā	1	Jā	6	2	1	2	1	1	0	1	0	2	Jā	1
9/21/2020 20:47:08	Sieviete	1990	Nē		Ārstēju gan pieaugušos, gan bērnus	Izgaismojums iekšējā emaljas daļā, Izgaismojums līdz emaljas-dentīna robežai, Izgaismojums ārējā dentīna trešdaļā, Izgaismojums vidējā dentīna trešdaļā, Izgaismojums iekšējā dentīna trešdaļā	Mērens zoba audu zudums un / vai rentgenoloģiski kariesa pazīmes redzamas līdz ārējai dentīna trešdaļai.Neliels zoba audu zudums ar lūzumu emaljas līmenī vai tās pārkrāsošanos, vai arī pārkrāsotas fisūras ar pelēcīgu/opakainu emalju un/vai kariozo bojajumu emaljas līmenī. Rentgenoloģiski nav novērojamas kariesa pazīmes., Ievērojams zoba audu zudums un/vai rentgenoloģiski kariesa pazīmes redzamas …	Veidotu kavitāti, izņemot tikai kariozos audus, atjaunotu ar restaurāciju + pārējās fisūras slēgtu ar silantu	Neveiktu nekādu ārstēšanu	Sniegtu palīdzību tikai akūtos gadījumos	Liekas, ka izmantotu	Liekas, ka izmantotu	Maz ticams, ka izmantotu	Noteikti izmantotu	Noteikti izmantotu	Maz ticams, ka izmantotu	Noteikti izmantotu	Noteikti izmantotu	Noteikti izmantotu	Noteikti izmantotu	Sniegtu plānveida palīdzību	Liekas, ka izmantotu	Noteikti izmantotu	Noteikti izmantotu	Noteikti izmantotu	Noteikti izmantotu	Noteikti izmantotu	Maz ticams, ka izmantotu	Maz ticams, ka izmantotu	Liekas, ka izmantotu	Liekas, ka izmantotu	Noteikti izmantotu	Noteikti izmantotu	Jā	1	Jā	9	4	3	2	0	1	1	1	0	3	Jā	3
9/21/2020 20:48:46	Sieviete	1985	Jā	Zobu protēzists	Ārstēju gan pieaugušos, gan bērnus	Izgaismojums iekšējā dentīna trešdaļā	Ievērojams zoba audu zudums un / vai rentgenoloģiski kariesa pazīmes redzamas līdz iekšējai dentīna trešdaļai.	Aplicētu silantu	Neveiktu nekādu ārstēšanu	NA	NA	NA	NA	NA	NA	NA	NA	NA	NA	NA	Sniegtu plānveida palīdzību	NA	Liekas, ka izmantotu	Noteikti izmantotu	NA	NA	NA	NA	NA	Noteikti izmantotu	NA	NA	NA	Jā	1	Nē	1	0	0	1	0	0	0	0	0	0	Nē	1
9/21/2020 20:54:42	Sieviete	2009	Nē		NA	Izgaismojums vidējā dentīna trešdaļā, Izgaismojums iekšējā dentīna trešdaļā	Ievērojams zoba audu zudums un/vai rentgenoloģiski kariesa pazīmes redzamas līdz vidējai dentīna trešdaļai., Ievērojams zoba audu zudums un / vai rentgenoloģiski kariesa pazīmes redzamas līdz iekšējai dentīna trešdaļai.	Aplicētu fluorīdu laku	Aplicētu fluorīdu laku	Sniegtu palīdzību tikai akūtos gadījumos	Neizmantotu	Noteikti izmantotu	Maz ticams, ka izmantotu	Maz ticams, ka izmantotu	Liekas, ka izmantotu	Neizmantotu	Noteikti izmantotu	Noteikti izmantotu	Maz ticams, ka izmantotu	Noteikti izmantotu	Sniegtu plānveida palīdzību	Neizmantotu	Maz ticams, ka izmantotu	Noteikti izmantotu	Maz ticams, ka izmantotu	Maz ticams, ka izmantotu	Noteikti izmantotu	Neizmantotu	Maz ticams, ka izmantotu	Noteikti izmantotu	Noteikti izmantotu	Maz ticams, ka izmantotu	Noteikti izmantotu	Jā	1	Nē	4	1	1	1	1	0	0	0	0	0	Nē	1
9/21/2020 20:55:57	Sieviete	2007	Nē		Ārstēju gan pieaugušos, gan bērnus	Izgaismojums ārējā dentīna trešdaļā, Izgaismojums vidējā dentīna trešdaļā	Mērens zoba audu zudums un / vai rentgenoloģiski kariesa pazīmes redzamas līdz ārējai dentīna trešdaļai.Neliels zoba audu zudums ar lūzumu emaljas līmenī vai tās pārkrāsošanos, vai arī pārkrāsotas fisūras ar pelēcīgu/opakainu emalju un/vai kariozo bojajumu emaljas līmenī. Rentgenoloģiski nav novērojamas kariesa pazīmes., Ievērojams zoba audu zudums un/vai rentgenoloģiski kariesa pazīmes redzamas …	Aplicētu fluorīdu laku	Aplicētu fluorīdu laku	Nesniegtu pakalpojumus vispār	Neizmantotu	NA	Maz ticams, ka izmantotu	Noteikti izmantotu	Noteikti izmantotu	Neizmantotu	Noteikti izmantotu	Liekas, ka izmantotu	Noteikti izmantotu	Noteikti izmantotu	Sniegtu plānveida palīdzību	Neizmantotu	Neizmantotu	Noteikti izmantotu	Maz ticams, ka izmantotu	Noteikti izmantotu	Noteikti izmantotu	Neizmantotu	Neizmantotu	Noteikti izmantotu	Noteikti izmantotu	Noteikti izmantotu	Noteikti izmantotu	Jā	1	Jā	7	2	3	1	1	1	1	0	0	2	Jā	3
9/21/2020 20:57:19	Sieviete	2007	Nē		Ārstēju gan pieaugušos, gan bērnus	Izgaismojums ārējā dentīna trešdaļā, Izgaismojums vidējā dentīna trešdaļā	Mērens zoba audu zudums un / vai rentgenoloģiski kariesa pazīmes redzamas līdz ārējai dentīna trešdaļai.Neliels zoba audu zudums ar lūzumu emaljas līmenī vai tās pārkrāsošanos, vai arī pārkrāsotas fisūras ar pelēcīgu/opakainu emalju un/vai kariozo bojajumu emaljas līmenī. Rentgenoloģiski nav novērojamas kariesa pazīmes., Ievērojams zoba audu zudums un/vai rentgenoloģiski kariesa pazīmes redzamas …	Neveiktu nekādu ārstēšanu	Neveiktu nekādu ārstēšanu	Sniegtu palīdzību tikai akūtos gadījumos	Neizmantotu	Noteikti izmantotu	Neizmantotu	Liekas, ka izmantotu	Liekas, ka izmantotu	Neizmantotu	Maz ticams, ka izmantotu	Neizmantotu	Liekas, ka izmantotu	Liekas, ka izmantotu	Nesniegtu pakalpojumus vispār	Neizmantotu	NA	Noteikti izmantotu	Neizmantotu	Liekas, ka izmantotu	Liekas, ka izmantotu	Neizmantotu	Neizmantotu	Maz ticams, ka izmantotu	Neizmantotu	Liekas, ka izmantotu	Liekas, ka izmantotu	Jā	1	Jā	5	2	3	0	0	1	1	0	0	2	Jā	3
9/21/2020 20:58:23	Sieviete	2017	Nē		Mazus bērnus ārstēju reti (retāk kā reizi nedēļā)	Izgaismojums ārējā dentīna trešdaļā, Izgaismojums vidējā dentīna trešdaļā, Izgaismojums iekšējā dentīna trešdaļā	Ievērojams zoba audu zudums un/vai rentgenoloģiski kariesa pazīmes redzamas līdz vidējai dentīna trešdaļai., Ievērojams zoba audu zudums un / vai rentgenoloģiski kariesa pazīmes redzamas līdz iekšējai dentīna trešdaļai.	Aplicētu fluorīdu laku	Aplicētu fluorīdu laku	Sniegtu palīdzību tikai akūtos gadījumos	Neizmantotu	Noteikti izmantotu	Maz ticams, ka izmantotu	Noteikti izmantotu	Noteikti izmantotu	Neizmantotu	Noteikti izmantotu	Liekas, ka izmantotu	Noteikti izmantotu	Noteikti izmantotu	Sniegtu plānveida palīdzību	Neizmantotu	Neizmantotu	Noteikti izmantotu	Liekas, ka izmantotu	Noteikti izmantotu	Noteikti izmantotu	Neizmantotu	Neizmantotu	Noteikti izmantotu	Noteikti izmantotu	Noteikti izmantotu	Noteikti izmantotu	Jā	1	Jā	5	2	1	1	1	1	0	0	0	1	Jā	1
9/21/2020 20:59:41	Vīrietis	2017	Nē		Pieņemu tikai pieaugušos vai bērnus ar pastāvīgu sakodienu	Izgaismojums ārējā dentīna trešdaļā, Izgaismojums vidējā dentīna trešdaļā, Izgaismojums iekšējā dentīna trešdaļā	Ievērojams zoba audu zudums un/vai rentgenoloģiski kariesa pazīmes redzamas līdz vidējai dentīna trešdaļai., Ievērojams zoba audu zudums un / vai rentgenoloģiski kariesa pazīmes redzamas līdz iekšējai dentīna trešdaļai.	Veidotu kavitāti, izņemot tikai kariozos audus, atjaunotu ar restaurāciju	Aplicētu fluorīdu laku	Sniegtu palīdzību tikai akūtos gadījumos	Noteikti izmantotu	Liekas, ka izmantotu	Neizmantotu	Noteikti izmantotu	Noteikti izmantotu	Noteikti izmantotu	Noteikti izmantotu	Noteikti izmantotu	Noteikti izmantotu	Noteikti izmantotu	Sniegtu plānveida palīdzību	Noteikti izmantotu	Liekas, ka izmantotu	Noteikti izmantotu	Maz ticams, ka izmantotu	Noteikti izmantotu	Noteikti izmantotu	Noteikti izmantotu	Liekas, ka izmantotu	Liekas, ka izmantotu	Liekas, ka izmantotu	Noteikti izmantotu	Noteikti izmantotu	Jā	1	Jā	6	2	1	2	1	1	0	1	0	2	Jā	1
9/21/2020 21:01:27	Sieviete	1995	Nē		Pieņemu tikai pieaugušos vai bērnus ar pastāvīgu sakodienu	Izgaismojums ārējā emaljas daļā	Mērens zoba audu zudums un / vai rentgenoloģiski kariesa pazīmes redzamas līdz ārējai dentīna trešdaļai.Neliels zoba audu zudums ar lūzumu emaljas līmenī vai tās pārkrāsošanos, vai arī pārkrāsotas fisūras ar pelēcīgu/opakainu emalju un/vai kariozo bojajumu emaljas līmenī. Rentgenoloģiski nav novērojamas kariesa pazīmes.	Veidotu kavitāti, izņemot tikai kariozos audus, atjaunotu ar restaurāciju + pārējās fisūras slēgtu ar silantu	Neveiktu nekādu ārstēšanu	Sniegtu palīdzību tikai akūtos gadījumos	Neizmantotu	Liekas, ka izmantotu	Maz ticams, ka izmantotu	Liekas, ka izmantotu	Maz ticams, ka izmantotu	Neizmantotu	Maz ticams, ka izmantotu	NA	Neizmantotu	Maz ticams, ka izmantotu	Sniegtu palīdzību tikai akūtos gadījumos	Neizmantotu	Maz ticams, ka izmantotu	Liekas, ka izmantotu	Neizmantotu	Noteikti izmantotu	Noteikti izmantotu	Neizmantotu	Liekas, ka izmantotu	Maz ticams, ka izmantotu	Neizmantotu	Liekas, ka izmantotu	Maz ticams, ka izmantotu	Nē	1	Jā	10	5	3	2	0	1	1	1	0	3	Jā	3
9/21/2020 21:02:57	Sieviete	1988	Nē		Pieņemu tikai pieaugušos vai bērnus ar pastāvīgu sakodienu	Izgaismojums ārējā dentīna trešdaļā, Izgaismojums vidējā dentīna trešdaļā, Izgaismojums iekšējā dentīna trešdaļā	Mērens zoba audu zudums un / vai rentgenoloģiski kariesa pazīmes redzamas līdz ārējai dentīna trešdaļai.Neliels zoba audu zudums ar lūzumu emaljas līmenī vai tās pārkrāsošanos, vai arī pārkrāsotas fisūras ar pelēcīgu/opakainu emalju un/vai kariozo bojajumu emaljas līmenī. Rentgenoloģiski nav novērojamas kariesa pazīmes., Ievērojams zoba audu zudums un/vai rentgenoloģiski kariesa pazīmes redzamas …	Veidotu kavitāti, izņemot tikai kariozos audus, atjaunotu ar restaurāciju	Veidotu kavitāti, izņemot tikai kariozos audus, atjaunotu ar restaurāciju + pārējās fisūras slēgtu ar silantu	Sniegtu palīdzību tikai akūtos gadījumos	Liekas, ka izmantotu	NA	NA	NA	NA	Neizmantotu	NA	NA	NA	NA	Sniegtu palīdzību tikai akūtos gadījumos	NA	NA	NA	NA	NA	NA	Neizmantotu	Liekas, ka izmantotu	NA	Liekas, ka izmantotu	NA	NA	Jā	1	Jā	9	2	3	2	2	1	1	1	1	4	Jā	3
9/21/2020 21:04:40	Sieviete	1992	Nē		Pieņemu tikai pieaugušos vai bērnus ar pastāvīgu sakodienu	Izgaismojums līdz emaljas-dentīna robežai, Izgaismojums ārējā dentīna trešdaļā, Izgaismojums vidējā dentīna trešdaļā, Izgaismojums iekšējā dentīna trešdaļā	Ievērojams zoba audu zudums un/vai rentgenoloģiski kariesa pazīmes redzamas līdz vidējai dentīna trešdaļai., Ievērojams zoba audu zudums un / vai rentgenoloģiski kariesa pazīmes redzamas līdz iekšējai dentīna trešdaļai.	Veidotu kavitāti, izņemot tikai kariozos audus, atjaunotu ar restaurāciju + pārējās fisūras slēgtu ar silantu	Neveiktu nekādu ārstēšanu	Sniegtu palīdzību tikai akūtos gadījumos	NA	Noteikti izmantotu	NA	NA	NA	NA	Liekas, ka izmantotu	NA	NA	NA	Sniegtu palīdzību tikai akūtos gadījumos	NA	NA	Noteikti izmantotu	NA	NA	NA	NA	NA	Liekas, ka izmantotu	NA	NA	NA	Jā	1	Jā	6	3	1	2	0	1	0	1	0	2	Jā	1
9/21/2020 21:10:06	Sieviete	2011	Nē		Ārstēju gan pieaugušos, gan bērnus	Izgaismojums vidējā dentīna trešdaļā, Izgaismojums iekšējā dentīna trešdaļā	Ievērojams zoba audu zudums un/vai rentgenoloģiski kariesa pazīmes redzamas līdz vidējai dentīna trešdaļai., Ievērojams zoba audu zudums un / vai rentgenoloģiski kariesa pazīmes redzamas līdz iekšējai dentīna trešdaļai.	NA	NA	Sniegtu palīdzību tikai akūtos gadījumos	Neizmantotu	Liekas, ka izmantotu	Neizmantotu	Liekas, ka izmantotu	Liekas, ka izmantotu	Neizmantotu	Liekas, ka izmantotu	Maz ticams, ka izmantotu	Maz ticams, ka izmantotu	Liekas, ka izmantotu	Sniegtu plānveida palīdzību	Neizmantotu	Liekas, ka izmantotu	Noteikti izmantotu	Maz ticams, ka izmantotu	Liekas, ka izmantotu	Liekas, ka izmantotu	Neizmantotu	Liekas, ka izmantotu	Liekas, ka izmantotu	Maz ticams, ka izmantotu	Liekas, ka izmantotu	Noteikti izmantotu	Jā	1	Nē	4	1	1	1	1	0	0	0	0	0	Nē	1
9/21/2020 21:11:35	Sieviete	1982	Nē		Ārstēju gan pieaugušos, gan bērnus	Izgaismojums līdz emaljas-dentīna robežai, Izgaismojums ārējā dentīna trešdaļā	Neliels zoba audu zudums ar lūzumu emaljas līmenī vai tās pārkrāsošanos, vai arī pārkrāsotas fisūras ar pelēcīgu/opakainu emalju un/vai kariozo bojajumu emaljas līmenī. Rentgenoloģiski nav novērojamas kariesa pazīmes., Mērens zoba audu zudums un / vai rentgenoloģiski kariesa pazīmes redzamas līdz ārējai dentīna trešdaļai.Neliels zoba audu zudums ar lūzumu emaljas līmenī vai tās pārkrāsošanos, vai…	Veidotu kavitāti, izņemot tikai kariozos audus, atjaunotu ar restaurāciju + pārējās fisūras slēgtu ar silantu	Veidotu kavitāti, izņemot tikai kariozos audus, atjaunotu ar restaurāciju + pārējās fisūras slēgtu ar silantu	Sniegtu palīdzību tikai akūtos gadījumos	Maz ticams, ka izmantotu	Liekas, ka izmantotu	Neizmantotu	Neizmantotu	Liekas, ka izmantotu	Neizmantotu	NA	Neizmantotu	Liekas, ka izmantotu	Liekas, ka izmantotu	Sniegtu palīdzību tikai akūtos gadījumos	Maz ticams, ka izmantotu	NA	Liekas, ka izmantotu	Neizmantotu	Maz ticams, ka izmantotu	Liekas, ka izmantotu	Neizmantotu	Neizmantotu	Liekas, ka izmantotu	Neizmantotu	Liekas, ka izmantotu	Liekas, ka izmantotu	Jā	1	Jā	10	3	3	2	2	1	1	1	1	4	Jā	3
9/21/2020 21:12:50	Sieviete	2020	Nē		Ārstēju gan pieaugušos, gan bērnus	Izgaismojums līdz emaljas-dentīna robežai, Izgaismojums ārējā dentīna trešdaļā, Izgaismojums vidējā dentīna trešdaļā, Izgaismojums iekšējā dentīna trešdaļā	Mērens zoba audu zudums un / vai rentgenoloģiski kariesa pazīmes redzamas līdz ārējai dentīna trešdaļai.Neliels zoba audu zudums ar lūzumu emaljas līmenī vai tās pārkrāsošanos, vai arī pārkrāsotas fisūras ar pelēcīgu/opakainu emalju un/vai kariozo bojajumu emaljas līmenī. Rentgenoloģiski nav novērojamas kariesa pazīmes., Ievērojams zoba audu zudums un/vai rentgenoloģiski kariesa pazīmes redzamas …	Veidotu kavitāti, izņemot tikai kariozos audus, atjaunotu ar restaurāciju + pārējās fisūras slēgtu ar silantu	Neveiktu nekādu ārstēšanu	Sniegtu plānveida palīdzību	Liekas, ka izmantotu	Noteikti izmantotu	Maz ticams, ka izmantotu	Noteikti izmantotu	Noteikti izmantotu	Maz ticams, ka izmantotu	Noteikti izmantotu	Noteikti izmantotu	Noteikti izmantotu	Noteikti izmantotu	Sniegtu plānveida palīdzību	Liekas, ka izmantotu	Liekas, ka izmantotu	Noteikti izmantotu	Maz ticams, ka izmantotu	Liekas, ka izmantotu	Noteikti izmantotu	Maz ticams, ka izmantotu	Noteikti izmantotu	Noteikti izmantotu	Noteikti izmantotu	Liekas, ka izmantotu	Noteikti izmantotu	Jā	1	Jā	8	3	3	2	0	1	1	1	0	3	Jā	3
9/21/2020 21:15:19	Sieviete	2020	Nē		Ārstēju gan pieaugušos, gan bērnus	Izgaismojums ārējā dentīna trešdaļā, Izgaismojums vidējā dentīna trešdaļā, Izgaismojums iekšējā dentīna trešdaļā	Ievērojams zoba audu zudums un/vai rentgenoloģiski kariesa pazīmes redzamas līdz vidējai dentīna trešdaļai., Ievērojams zoba audu zudums un / vai rentgenoloģiski kariesa pazīmes redzamas līdz iekšējai dentīna trešdaļai.	Veidotu kavitāti, izņemot tikai kariozos audus, atjaunotu ar restaurāciju + pārējās fisūras slēgtu ar silantu	Aplicētu fluorīdu laku	Sniegtu palīdzību tikai akūtos gadījumos	Maz ticams, ka izmantotu	Liekas, ka izmantotu	Neizmantotu	Liekas, ka izmantotu	Noteikti izmantotu	Maz ticams, ka izmantotu	Liekas, ka izmantotu	Maz ticams, ka izmantotu	Liekas, ka izmantotu	Noteikti izmantotu	Sniegtu plānveida palīdzību	Maz ticams, ka izmantotu	Liekas, ka izmantotu	Liekas, ka izmantotu	Neizmantotu	Liekas, ka izmantotu	Noteikti izmantotu	Maz ticams, ka izmantotu	Liekas, ka izmantotu	Liekas, ka izmantotu	Maz ticams, ka izmantotu	Liekas, ka izmantotu	Noteikti izmantotu	Jā	1	Jā	6	2	1	2	1	1	0	1	0	2	Jā	1
9/21/2020 21:16:45	Sieviete	2012	Nē		Ārstēju gan pieaugušos, gan bērnus	Izgaismojums vidējā dentīna trešdaļā, Izgaismojums iekšējā dentīna trešdaļā	Ievērojams zoba audu zudums un/vai rentgenoloģiski kariesa pazīmes redzamas līdz vidējai dentīna trešdaļai., Ievērojams zoba audu zudums un / vai rentgenoloģiski kariesa pazīmes redzamas līdz iekšējai dentīna trešdaļai.	Veidotu kavitāti, izņemot tikai kariozos audus, atjaunotu ar restaurāciju + pārējās fisūras slēgtu ar silantu	Aplicētu silantu	Sniegtu palīdzību tikai akūtos gadījumos	Noteikti izmantotu	Noteikti izmantotu	Neizmantotu	Maz ticams, ka izmantotu	Maz ticams, ka izmantotu	Neizmantotu	Liekas, ka izmantotu	Liekas, ka izmantotu	Maz ticams, ka izmantotu	Maz ticams, ka izmantotu	Sniegtu plānveida palīdzību	Maz ticams, ka izmantotu	Neizmantotu	Liekas, ka izmantotu	Maz ticams, ka izmantotu	Maz ticams, ka izmantotu	Maz ticams, ka izmantotu	Neizmantotu	Maz ticams, ka izmantotu	Liekas, ka izmantotu	Liekas, ka izmantotu	Liekas, ka izmantotu	Maz ticams, ka izmantotu	Jā	1	Jā	5	1	1	2	1	0	0	1	0	1	Jā	1
9/21/2020 21:18:26	Sieviete	2000	Nē		Ārstēju gan pieaugušos, gan bērnus	Izgaismojums ārējā dentīna trešdaļā, Izgaismojums vidējā dentīna trešdaļā, Izgaismojums iekšējā dentīna trešdaļā	Ievērojams zoba audu zudums un/vai rentgenoloģiski kariesa pazīmes redzamas līdz vidējai dentīna trešdaļai., Ievērojams zoba audu zudums un / vai rentgenoloģiski kariesa pazīmes redzamas līdz iekšējai dentīna trešdaļai.	Veidotu kavitāti, izņemot tikai kariozos audus, atjaunotu ar restaurāciju + pārējās fisūras slēgtu ar silantu	Aplicētu fluorīdu laku	Nesniegtu pakalpojumus vispār	Neizmantotu	Liekas, ka izmantotu	Neizmantotu	Liekas, ka izmantotu	Liekas, ka izmantotu	Neizmantotu	Neizmantotu	NA	Liekas, ka izmantotu	Liekas, ka izmantotu	Sniegtu palīdzību tikai akūtos gadījumos	Neizmantotu	Neizmantotu	Liekas, ka izmantotu	Maz ticams, ka izmantotu	Liekas, ka izmantotu	Liekas, ka izmantotu	Neizmantotu	Maz ticams, ka izmantotu	Neizmantotu	Maz ticams, ka izmantotu	Liekas, ka izmantotu	Liekas, ka izmantotu	Jā	1	Jā	6	2	1	2	1	1	0	1	0	2	Jā	1
9/21/2020 21:19:43	Sieviete	1983	Nē		Ārstēju gan pieaugušos, gan bērnus	Izgaismojums vidējā dentīna trešdaļā, Izgaismojums iekšējā dentīna trešdaļā	Ievērojams zoba audu zudums un/vai rentgenoloģiski kariesa pazīmes redzamas līdz vidējai dentīna trešdaļai., Ievērojams zoba audu zudums un / vai rentgenoloģiski kariesa pazīmes redzamas līdz iekšējai dentīna trešdaļai.	Veidotu kavitāti, izņemot tikai kariozos audus, atjaunotu ar restaurāciju + pārējās fisūras slēgtu ar silantu	Aplicētu silantu	Sniegtu plānveida palīdzību	Neizmantotu	Noteikti izmantotu	NA	Liekas, ka izmantotu	Liekas, ka izmantotu	Neizmantotu	Noteikti izmantotu	Liekas, ka izmantotu	Liekas, ka izmantotu	Liekas, ka izmantotu	Sniegtu plānveida palīdzību	Neizmantotu	Neizmantotu	Noteikti izmantotu	Liekas, ka izmantotu	Liekas, ka izmantotu	Liekas, ka izmantotu	Neizmantotu	Neizmantotu	Noteikti izmantotu	Liekas, ka izmantotu	Liekas, ka izmantotu	Liekas, ka izmantotu	Jā	1	Jā	5	1	1	2	1	0	0	1	0	1	Jā	1
9/21/2020 21:21:45	Sieviete	1994	Nē		Ārstēju gan pieaugušos, gan bērnus	Izgaismojums līdz emaljas-dentīna robežai, Izgaismojums ārējā dentīna trešdaļā, Izgaismojums vidējā dentīna trešdaļā, Izgaismojums iekšējā dentīna trešdaļā	Mērens zoba audu zudums un / vai rentgenoloģiski kariesa pazīmes redzamas līdz ārējai dentīna trešdaļai.Neliels zoba audu zudums ar lūzumu emaljas līmenī vai tās pārkrāsošanos, vai arī pārkrāsotas fisūras ar pelēcīgu/opakainu emalju un/vai kariozo bojajumu emaljas līmenī. Rentgenoloģiski nav novērojamas kariesa pazīmes., Ievērojams zoba audu zudums un/vai rentgenoloģiski kariesa pazīmes redzamas …	Veidotu kavitāti, izņemot tikai kariozos audus, atjaunotu ar restaurāciju	Neveiktu nekādu ārstēšanu	Sniegtu palīdzību tikai akūtos gadījumos	Neizmantotu	Liekas, ka izmantotu	Neizmantotu	Neizmantotu	Neizmantotu	Neizmantotu	Neizmantotu	Maz ticams, ka izmantotu	Neizmantotu	Neizmantotu	Sniegtu plānveida palīdzību	Neizmantotu	Liekas, ka izmantotu	Maz ticams, ka izmantotu	Neizmantotu	Neizmantotu	Neizmantotu	Neizmantotu	Liekas, ka izmantotu	Neizmantotu	Neizmantotu	Neizmantotu	Neizmantotu	Jā	1	Jā	8	3	3	2	0	1	1	1	0	3	Jā	3
9/21/2020 21:23:13	Sieviete	1998	Nē		Mazus bērnus ārstēju reti (retāk kā reizi nedēļā)	Izgaismojums ārējā dentīna trešdaļā, Izgaismojums vidējā dentīna trešdaļā, Izgaismojums iekšējā dentīna trešdaļā	Ievērojams zoba audu zudums un/vai rentgenoloģiski kariesa pazīmes redzamas līdz vidējai dentīna trešdaļai., Ievērojams zoba audu zudums un / vai rentgenoloģiski kariesa pazīmes redzamas līdz iekšējai dentīna trešdaļai.	Neveiktu nekādu ārstēšanu	Neveiktu nekādu ārstēšanu	Sniegtu palīdzību tikai akūtos gadījumos	Maz ticams, ka izmantotu	Liekas, ka izmantotu	Neizmantotu	Liekas, ka izmantotu	Neizmantotu	Neizmantotu	Liekas, ka izmantotu	Neizmantotu	Maz ticams, ka izmantotu	Maz ticams, ka izmantotu	Sniegtu palīdzību tikai akūtos gadījumos	Maz ticams, ka izmantotu	Neizmantotu	Liekas, ka izmantotu	Neizmantotu	Maz ticams, ka izmantotu	Neizmantotu	Neizmantotu	Maz ticams, ka izmantotu	Liekas, ka izmantotu	Neizmantotu	Maz ticams, ka izmantotu	Maz ticams, ka izmantotu	Jā	1	Nē	3	2	1	0	0	1	0	0	0	1	Jā	1
9/21/2020 21:25:18	Sieviete	1985	Nē		Pieņemu tikai pieaugušos vai bērnus ar pastāvīgu sakodienu	Izgaismojums vidējā dentīna trešdaļā, Izgaismojums iekšējā dentīna trešdaļā	Ievērojams zoba audu zudums un/vai rentgenoloģiski kariesa pazīmes redzamas līdz vidējai dentīna trešdaļai., Ievērojams zoba audu zudums un / vai rentgenoloģiski kariesa pazīmes redzamas līdz iekšējai dentīna trešdaļai.	Veidotu kavitāti, izņemot tikai kariozos audus, atjaunotu ar restaurāciju + pārējās fisūras slēgtu ar silantu	Veidotu kavitāti, izņemot tikai kariozos audus, atjaunotu ar restaurāciju + pārējās fisūras slēgtu ar silantu	Sniegtu palīdzību tikai akūtos gadījumos	Neizmantotu	Noteikti izmantotu	NA	Maz ticams, ka izmantotu	Neizmantotu	Neizmantotu	Noteikti izmantotu	Liekas, ka izmantotu	Maz ticams, ka izmantotu	Neizmantotu	Sniegtu plānveida palīdzību	Neizmantotu	Neizmantotu	Noteikti izmantotu	NA	Maz ticams, ka izmantotu	Neizmantotu	Neizmantotu	Neizmantotu	Noteikti izmantotu	Maz ticams, ka izmantotu	Maz ticams, ka izmantotu	Neizmantotu	Jā	1	Jā	6	1	1	2	2	0	0	1	1	2	Jā	1
9/21/2020 21:27:40	Sieviete	1981	Jā	Bērnu zobārsts	Mazus bērnus ārstēju reti (retāk kā reizi nedēļā)	Izgaismojums ārējā dentīna trešdaļā, Izgaismojums vidējā dentīna trešdaļā, Izgaismojums iekšējā dentīna trešdaļā	Ievērojams zoba audu zudums un/vai rentgenoloģiski kariesa pazīmes redzamas līdz vidējai dentīna trešdaļai., Ievērojams zoba audu zudums un / vai rentgenoloģiski kariesa pazīmes redzamas līdz iekšējai dentīna trešdaļai.	Veidotu kavitāti, izņemot tikai kariozos audus, atjaunotu ar restaurāciju	Neveiktu nekādu ārstēšanu	Sniegtu palīdzību tikai akūtos gadījumos	Neizmantotu	Liekas, ka izmantotu	Neizmantotu	Maz ticams, ka izmantotu	Neizmantotu	Neizmantotu	Liekas, ka izmantotu	Neizmantotu	Neizmantotu	Liekas, ka izmantotu	Sniegtu palīdzību tikai akūtos gadījumos	Neizmantotu	Neizmantotu	Liekas, ka izmantotu	NA	NA	Noteikti izmantotu	Neizmantotu	Maz ticams, ka izmantotu	Liekas, ka izmantotu	Neizmantotu	Maz ticams, ka izmantotu	Noteikti izmantotu	NA	1	Jā	5	2	1	2	0	1	0	1	0	2	Jā	1
9/21/2020 21:28:57	Sieviete	NA	Nē		NA	Izgaismojums līdz emaljas-dentīna robežai, Izgaismojums ārējā dentīna trešdaļā, Izgaismojums vidējā dentīna trešdaļā, Izgaismojums iekšējā dentīna trešdaļā	Ievērojams zoba audu zudums un/vai rentgenoloģiski kariesa pazīmes redzamas līdz vidējai dentīna trešdaļai., Ievērojams zoba audu zudums un / vai rentgenoloģiski kariesa pazīmes redzamas līdz iekšējai dentīna trešdaļai.	Veidotu kavitāti, izņemot tikai kariozos audus, atjaunotu ar restaurāciju + pārējās fisūras slēgtu ar silantu	NA	Sniegtu palīdzību tikai akūtos gadījumos	Neizmantotu	Maz ticams, ka izmantotu	NA	NA	NA	Liekas, ka izmantotu	NA	NA	NA	NA	Sniegtu plānveida palīdzību	NA	NA	NA	NA	NA	NA	NA	NA	NA	NA	NA	NA	NA	1	Jā	8	3	1	2	2	1	0	1	1	3	Jā	1
9/21/2020 21:30:10	Sieviete	2010	Nē		Mazus bērnus ārstēju reti (retāk kā reizi nedēļā)	Izgaismojums ārējā dentīna trešdaļā, Izgaismojums vidējā dentīna trešdaļā, Izgaismojums iekšējā dentīna trešdaļā	Ievērojams zoba audu zudums un/vai rentgenoloģiski kariesa pazīmes redzamas līdz vidējai dentīna trešdaļai., Ievērojams zoba audu zudums un / vai rentgenoloģiski kariesa pazīmes redzamas līdz iekšējai dentīna trešdaļai.	Veidotu kavitāti, izņemot tikai kariozos audus, atjaunotu ar restaurāciju + pārējās fisūras slēgtu ar silantu	Aplicētu silantu	Sniegtu palīdzību tikai akūtos gadījumos	Neizmantotu	Liekas, ka izmantotu	Neizmantotu	Noteikti izmantotu	Liekas, ka izmantotu	Neizmantotu	Maz ticams, ka izmantotu	Liekas, ka izmantotu	Noteikti izmantotu	Liekas, ka izmantotu	Sniegtu plānveida palīdzību	Neizmantotu	Maz ticams, ka izmantotu	Liekas, ka izmantotu	Neizmantotu	Liekas, ka izmantotu	Liekas, ka izmantotu	Neizmantotu	Liekas, ka izmantotu	Maz ticams, ka izmantotu	Liekas, ka izmantotu	Noteikti izmantotu	Liekas, ka izmantotu	Jā	1	Jā	6	2	1	2	1	1	0	1	0	2	Jā	1
9/21/2020 21:31:51	Sieviete	1991	Nē		Pieņemu tikai pieaugušos vai bērnus ar pastāvīgu sakodienu	Izgaismojums iekšējā emaljas daļā, Izgaismojums līdz emaljas-dentīna robežai, Izgaismojums ārējā dentīna trešdaļā, Izgaismojums vidējā dentīna trešdaļā, Izgaismojums iekšējā dentīna trešdaļā	Neliels zoba audu zudums ar lūzumu emaljas līmenī vai tās pārkrāsošanos, vai arī pārkrāsotas fisūras ar pelēcīgu/opakainu emalju un/vai kariozo bojajumu emaljas līmenī. Rentgenoloģiski nav novērojamas kariesa pazīmes., Mērens zoba audu zudums un / vai rentgenoloģiski kariesa pazīmes redzamas līdz ārējai dentīna trešdaļai.Neliels zoba audu zudums ar lūzumu emaljas līmenī vai tās pārkrāsošanos, vai…	Veidotu kavitāti, izņemot tikai kariozos audus, atjaunotu ar restaurāciju	Veidotu kavitāti, izņemot tikai kariozos audus, atjaunotu ar restaurāciju	Sniegtu palīdzību tikai akūtos gadījumos	NA	NA	NA	NA	NA	Noteikti izmantotu	Neizmantotu	Neizmantotu	Neizmantotu	Noteikti izmantotu	Sniegtu palīdzību tikai akūtos gadījumos	NA	NA	NA	NA	NA	NA	Noteikti izmantotu	Neizmantotu	Neizmantotu	Neizmantotu	Neizmantotu	Noteikti izmantotu	Nē	1	Jā	11	4	3	2	2	1	1	1	1	4	Jā	3
9/21/2020 21:33:18	Sieviete	1990	Nē		Ārstēju gan pieaugušos, gan bērnus	Izgaismojums līdz emaljas-dentīna robežai, Izgaismojums ārējā dentīna trešdaļā, Izgaismojums vidējā dentīna trešdaļā, Izgaismojums iekšējā dentīna trešdaļā	Ievērojams zoba audu zudums un/vai rentgenoloģiski kariesa pazīmes redzamas līdz vidējai dentīna trešdaļai., Ievērojams zoba audu zudums un / vai rentgenoloģiski kariesa pazīmes redzamas līdz iekšējai dentīna trešdaļai.	Veidotu kavitāti, izņemot tikai kariozos audus, atjaunotu ar restaurāciju	Aplicētu silantu	Sniegtu palīdzību tikai akūtos gadījumos	Maz ticams, ka izmantotu	Noteikti izmantotu	Maz ticams, ka izmantotu	Liekas, ka izmantotu	Liekas, ka izmantotu	Neizmantotu	Noteikti izmantotu	Maz ticams, ka izmantotu	Maz ticams, ka izmantotu	Liekas, ka izmantotu	Sniegtu palīdzību tikai akūtos gadījumos	Maz ticams, ka izmantotu	Maz ticams, ka izmantotu	Noteikti izmantotu	Neizmantotu	Liekas, ka izmantotu	Liekas, ka izmantotu	Neizmantotu	Maz ticams, ka izmantotu	Noteikti izmantotu	Maz ticams, ka izmantotu	Maz ticams, ka izmantotu	Liekas, ka izmantotu	Jā	1	Jā	7	3	1	2	1	1	0	1	0	2	Jā	1
9/21/2020 21:34:52	Sieviete	1997	Nē		Mazus bērnus ārstēju reti (retāk kā reizi nedēļā)	Izgaismojums ārējā dentīna trešdaļā, Izgaismojums vidējā dentīna trešdaļā, Izgaismojums iekšējā dentīna trešdaļā	Mērens zoba audu zudums un / vai rentgenoloģiski kariesa pazīmes redzamas līdz ārējai dentīna trešdaļai.Neliels zoba audu zudums ar lūzumu emaljas līmenī vai tās pārkrāsošanos, vai arī pārkrāsotas fisūras ar pelēcīgu/opakainu emalju un/vai kariozo bojajumu emaljas līmenī. Rentgenoloģiski nav novērojamas kariesa pazīmes., Ievērojams zoba audu zudums un/vai rentgenoloģiski kariesa pazīmes redzamas …	Veidotu kavitāti, izņemot tikai kariozos audus, atjaunotu ar restaurāciju	Veidotu kavitāti, izņemot tikai kariozos audus, atjaunotu ar restaurāciju	Sniegtu palīdzību tikai akūtos gadījumos	Liekas, ka izmantotu	Liekas, ka izmantotu	Neizmantotu	Noteikti izmantotu	Liekas, ka izmantotu	Maz ticams, ka izmantotu	Liekas, ka izmantotu	Neizmantotu	Maz ticams, ka izmantotu	Liekas, ka izmantotu	Sniegtu palīdzību tikai akūtos gadījumos	Liekas, ka izmantotu	Maz ticams, ka izmantotu	Liekas, ka izmantotu	Neizmantotu	Liekas, ka izmantotu	Liekas, ka izmantotu	Maz ticams, ka izmantotu	Maz ticams, ka izmantotu	Liekas, ka izmantotu	Neizmantotu	Maz ticams, ka izmantotu	Liekas, ka izmantotu	Jā	1	Jā	9	2	3	2	2	1	1	1	1	4	Jā	3
11/6/2020 8:35:10	Vīrietis	2000	Nē		Pieņemu tikai pieaugušos vai bērnus ar pastāvīgu sakodienu	Izgaismojums līdz emaljas-dentīna robežai, Izgaismojums ārējā dentīna trešdaļā, Izgaismojums vidējā dentīna trešdaļā, Izgaismojums iekšējā dentīna trešdaļā	Mērens zoba audu zudums un / vai rentgenoloģiski kariesa pazīmes redzamas līdz ārējai dentīna trešdaļai.Neliels zoba audu zudums ar lūzumu emaljas līmenī vai tās pārkrāsošanos, vai arī pārkrāsotas fisūras ar pelēcīgu/opakainu emalju un/vai kariozo bojajumu emaljas līmenī. Rentgenoloģiski nav novērojamas kariesa pazīmes., Ievērojams zoba audu zudums un/vai rentgenoloģiski kariesa pazīmes redzamas …	Veidotu kavitāti, izņemot tikai kariozos audus, atjaunotu ar restaurāciju + pārējās fisūras slēgtu ar silantu	Veidotu kavitāti, izņemot tikai kariozos audus, atjaunotu ar restaurāciju + pārējās fisūras slēgtu ar silantu	Sniegtu palīdzību tikai akūtos gadījumos	Liekas, ka izmantotu	Liekas, ka izmantotu	Maz ticams, ka izmantotu	Liekas, ka izmantotu	Maz ticams, ka izmantotu	Liekas, ka izmantotu	Liekas, ka izmantotu	Maz ticams, ka izmantotu	Liekas, ka izmantotu	Maz ticams, ka izmantotu	Sniegtu palīdzību tikai akūtos gadījumos	Liekas, ka izmantotu	Maz ticams, ka izmantotu	Liekas, ka izmantotu	Maz ticams, ka izmantotu	Maz ticams, ka izmantotu	Maz ticams, ka izmantotu	Liekas, ka izmantotu	Maz ticams, ka izmantotu	Liekas, ka izmantotu	Maz ticams, ka izmantotu	Maz ticams, ka izmantotu	Maz ticams, ka izmantotu	Jā	1	Jā	10	3	3	2	2	1	1	1	1	4	Jā	3
11/6/2020 8:36:39	Sieviete	2001	Nē		Pieņemu tikai pieaugušos vai bērnus ar pastāvīgu sakodienu	Izgaismojums līdz emaljas-dentīna robežai, Izgaismojums ārējā dentīna trešdaļā, Izgaismojums vidējā dentīna trešdaļā, Izgaismojums iekšējā dentīna trešdaļā	Mērens zoba audu zudums un / vai rentgenoloģiski kariesa pazīmes redzamas līdz ārējai dentīna trešdaļai.Neliels zoba audu zudums ar lūzumu emaljas līmenī vai tās pārkrāsošanos, vai arī pārkrāsotas fisūras ar pelēcīgu/opakainu emalju un/vai kariozo bojajumu emaljas līmenī. Rentgenoloģiski nav novērojamas kariesa pazīmes., Ievērojams zoba audu zudums un/vai rentgenoloģiski kariesa pazīmes redzamas …	Aplicētu silantu	Aplicētu silantu	Sniegtu palīdzību tikai akūtos gadījumos	Liekas, ka izmantotu	Liekas, ka izmantotu	Maz ticams, ka izmantotu	Maz ticams, ka izmantotu	Maz ticams, ka izmantotu	Liekas, ka izmantotu	Liekas, ka izmantotu	Maz ticams, ka izmantotu	Maz ticams, ka izmantotu	Maz ticams, ka izmantotu	Sniegtu palīdzību tikai akūtos gadījumos	Liekas, ka izmantotu	Maz ticams, ka izmantotu	Liekas, ka izmantotu	Maz ticams, ka izmantotu	Maz ticams, ka izmantotu	Maz ticams, ka izmantotu	Liekas, ka izmantotu	Maz ticams, ka izmantotu	Liekas, ka izmantotu	Maz ticams, ka izmantotu	Maz ticams, ka izmantotu	Maz ticams, ka izmantotu	Nē	1	Jā	7	3	2	1	1	1	1	0	0	2	Jā	3
11/6/2020 8:38:04	Vīrietis	2000	Nē		Mazus bērnus ārstēju reti (retāk kā reizi nedēļā)	Izgaismojums iekšējā emaljas daļā, Izgaismojums līdz emaljas-dentīna robežai, Izgaismojums ārējā dentīna trešdaļā, Izgaismojums vidējā dentīna trešdaļā, Izgaismojums iekšējā dentīna trešdaļā	Ievērojams zoba audu zudums un/vai rentgenoloģiski kariesa pazīmes redzamas līdz vidējai dentīna trešdaļai., Ievērojams zoba audu zudums un / vai rentgenoloģiski kariesa pazīmes redzamas līdz iekšējai dentīna trešdaļai.	Aplicētu silantu	Aplicētu silantu	Sniegtu plānveida palīdzību	Liekas, ka izmantotu	Liekas, ka izmantotu	Maz ticams, ka izmantotu	Maz ticams, ka izmantotu	Maz ticams, ka izmantotu	Liekas, ka izmantotu	Liekas, ka izmantotu	Maz ticams, ka izmantotu	Maz ticams, ka izmantotu	Maz ticams, ka izmantotu	Sniegtu plānveida palīdzību	Liekas, ka izmantotu	Liekas, ka izmantotu	Liekas, ka izmantotu	NA	NA	NA	Liekas, ka izmantotu	Liekas, ka izmantotu	Liekas, ka izmantotu	Maz ticams, ka izmantotu	Maz ticams, ka izmantotu	Maz ticams, ka izmantotu	Nē	1	Jā	7	4	1	1	1	1	0	0	0	1	Jā	1
11/6/2020 8:39:31	Sieviete	1996	Nē		Ārstēju gan pieaugušos, gan bērnus	Izgaismojums līdz emaljas-dentīna robežai, Izgaismojums ārējā dentīna trešdaļā, Izgaismojums vidējā dentīna trešdaļā, Izgaismojums iekšējā dentīna trešdaļā	Mērens zoba audu zudums un / vai rentgenoloģiski kariesa pazīmes redzamas līdz ārējai dentīna trešdaļai.Neliels zoba audu zudums ar lūzumu emaljas līmenī vai tās pārkrāsošanos, vai arī pārkrāsotas fisūras ar pelēcīgu/opakainu emalju un/vai kariozo bojajumu emaljas līmenī. Rentgenoloģiski nav novērojamas kariesa pazīmes., Ievērojams zoba audu zudums un/vai rentgenoloģiski kariesa pazīmes redzamas …	Aplicētu silantu	Aplicētu silantu	Nesniegtu pakalpojumus vispār	Neizmantotu	Liekas, ka izmantotu	Maz ticams, ka izmantotu	Liekas, ka izmantotu	Maz ticams, ka izmantotu	Neizmantotu	Liekas, ka izmantotu	Maz ticams, ka izmantotu	Liekas, ka izmantotu	Maz ticams, ka izmantotu	Nesniegtu pakalpojumus vispār	Neizmantotu	Neizmantotu	Liekas, ka izmantotu	Neizmantotu	Neizmantotu	Neizmantotu	Neizmantotu	Neizmantotu	Liekas, ka izmantotu	Neizmantotu	Neizmantotu	Neizmantotu	Nē	1	Jā	8	3	3	1	1	1	1	0	0	2	Jā	3
11/6/2020 8:41:02	Sieviete	1990	Nē		Pieņemu tikai pieaugušos vai bērnus ar pastāvīgu sakodienu	Izgaismojums iekšējā emaljas daļā, Izgaismojums līdz emaljas-dentīna robežai, Izgaismojums ārējā dentīna trešdaļā, Izgaismojums vidējā dentīna trešdaļā, Izgaismojums iekšējā dentīna trešdaļā	Mērens zoba audu zudums un / vai rentgenoloģiski kariesa pazīmes redzamas līdz ārējai dentīna trešdaļai.Neliels zoba audu zudums ar lūzumu emaljas līmenī vai tās pārkrāsošanos, vai arī pārkrāsotas fisūras ar pelēcīgu/opakainu emalju un/vai kariozo bojajumu emaljas līmenī. Rentgenoloģiski nav novērojamas kariesa pazīmes., Ievērojams zoba audu zudums un/vai rentgenoloģiski kariesa pazīmes redzamas …	Veidotu kavitāti, izņemot tikai kariozos audus, atjaunotu ar restaurāciju + pārējās fisūras slēgtu ar silantu	Aplicētu silantu	Sniegtu palīdzību tikai akūtos gadījumos	Liekas, ka izmantotu	Liekas, ka izmantotu	Maz ticams, ka izmantotu	Liekas, ka izmantotu	NA	Liekas, ka izmantotu	Liekas, ka izmantotu	Liekas, ka izmantotu	Liekas, ka izmantotu	Maz ticams, ka izmantotu	NA	Liekas, ka izmantotu	Maz ticams, ka izmantotu	Liekas, ka izmantotu	Maz ticams, ka izmantotu	Maz ticams, ka izmantotu	Maz ticams, ka izmantotu	Liekas, ka izmantotu	Maz ticams, ka izmantotu	Liekas, ka izmantotu	Liekas, ka izmantotu	Liekas, ka izmantotu	Maz ticams, ka izmantotu	Jā	1	Jā	9	4	2	2	1	1	1	1	0	3	Jā	3
11/6/2020 8:42:32	Sieviete	1997	Nē		Ārstēju gan pieaugušos, gan bērnus	Izgaismojums līdz emaljas-dentīna robežai, Izgaismojums ārējā dentīna trešdaļā, Izgaismojums vidējā dentīna trešdaļā, Izgaismojums iekšējā dentīna trešdaļā	Mērens zoba audu zudums un / vai rentgenoloģiski kariesa pazīmes redzamas līdz ārējai dentīna trešdaļai.Neliels zoba audu zudums ar lūzumu emaljas līmenī vai tās pārkrāsošanos, vai arī pārkrāsotas fisūras ar pelēcīgu/opakainu emalju un/vai kariozo bojajumu emaljas līmenī. Rentgenoloģiski nav novērojamas kariesa pazīmes., Ievērojams zoba audu zudums un/vai rentgenoloģiski kariesa pazīmes redzamas …	Aplicētu silantu	Aplicētu silantu	NA	Liekas, ka izmantotu	Liekas, ka izmantotu	Maz ticams, ka izmantotu	Liekas, ka izmantotu	NA	Liekas, ka izmantotu	Liekas, ka izmantotu	Liekas, ka izmantotu	Liekas, ka izmantotu	Maz ticams, ka izmantotu	Sniegtu palīdzību tikai akūtos gadījumos	Liekas, ka izmantotu	Maz ticams, ka izmantotu	Liekas, ka izmantotu	Maz ticams, ka izmantotu	Liekas, ka izmantotu	Maz ticams, ka izmantotu	Liekas, ka izmantotu	Maz ticams, ka izmantotu	Liekas, ka izmantotu	Liekas, ka izmantotu	Liekas, ka izmantotu	Maz ticams, ka izmantotu	Jā	1	Jā	8	3	3	1	1	1	1	0	0	2	Jā	3
11/6/2020 8:44:04	Vīrietis	1988	Nē		Mazus bērnus ārstēju reti (retāk kā reizi nedēļā)	Izgaismojums ārējā dentīna trešdaļā, Izgaismojums vidējā dentīna trešdaļā, Izgaismojums iekšējā dentīna trešdaļā	Ievērojams zoba audu zudums un/vai rentgenoloģiski kariesa pazīmes redzamas līdz vidējai dentīna trešdaļai., Ievērojams zoba audu zudums un / vai rentgenoloģiski kariesa pazīmes redzamas līdz iekšējai dentīna trešdaļai.	Neveiktu nekādu ārstēšanu	Neveiktu nekādu ārstēšanu	Sniegtu plānveida palīdzību	Liekas, ka izmantotu	Liekas, ka izmantotu	Maz ticams, ka izmantotu	Liekas, ka izmantotu	Maz ticams, ka izmantotu	Liekas, ka izmantotu	Liekas, ka izmantotu	Maz ticams, ka izmantotu	Liekas, ka izmantotu	Maz ticams, ka izmantotu	Sniegtu plānveida palīdzību	Liekas, ka izmantotu	Maz ticams, ka izmantotu	Liekas, ka izmantotu	Maz ticams, ka izmantotu	Liekas, ka izmantotu	Maz ticams, ka izmantotu	Liekas, ka izmantotu	Maz ticams, ka izmantotu	Liekas, ka izmantotu	Maz ticams, ka izmantotu	Liekas, ka izmantotu	Maz ticams, ka izmantotu	Nē	1	Nē	3	2	1	0	0	1	0	0	0	1	Jā	1
11/6/2020 8:45:20	Sieviete	1992	Nē		Ārstēju gan pieaugušos, gan bērnus	Izgaismojums iekšējā emaljas daļā, Izgaismojums līdz emaljas-dentīna robežai, Izgaismojums ārējā dentīna trešdaļā, Izgaismojums vidējā dentīna trešdaļā, Izgaismojums iekšējā dentīna trešdaļā	Mērens zoba audu zudums un / vai rentgenoloģiski kariesa pazīmes redzamas līdz ārējai dentīna trešdaļai.Neliels zoba audu zudums ar lūzumu emaljas līmenī vai tās pārkrāsošanos, vai arī pārkrāsotas fisūras ar pelēcīgu/opakainu emalju un/vai kariozo bojajumu emaljas līmenī. Rentgenoloģiski nav novērojamas kariesa pazīmes., Ievērojams zoba audu zudums un/vai rentgenoloģiski kariesa pazīmes redzamas …	Aplicētu fluorīdu laku	Neveiktu nekādu ārstēšanu	Nesniegtu pakalpojumus vispār	Neizmantotu	Liekas, ka izmantotu	NA	Liekas, ka izmantotu	NA	Neizmantotu	Liekas, ka izmantotu	Maz ticams, ka izmantotu	Liekas, ka izmantotu	Maz ticams, ka izmantotu	Nesniegtu pakalpojumus vispār	Neizmantotu	Neizmantotu	Liekas, ka izmantotu	Maz ticams, ka izmantotu	Liekas, ka izmantotu	Maz ticams, ka izmantotu	Neizmantotu	Neizmantotu	Liekas, ka izmantotu	Maz ticams, ka izmantotu	Liekas, ka izmantotu	Neizmantotu	Nē	1	Jā	8	4	3	1	0	1	1	0	0	2	Jā	3
[truncated: 1 more rows]
